# Supplementary material for: Crystal structure of natural phaeosphaeride A
Source: Acta Crystallogr E Crystallogr Commun. 2015 Jul 31;71(Pt 8):o625–6. doi: 10.1107/S205698901501395X (PMC4571431; doi:10.1107/S205698901501395X)
Supplement: Supplementary file 1 [file e-71-0o625-sup1.cif]

##############################################################################
#                                                                            #
# This CIF contains the data in a paper accepted for publication in          #
# Acta Crystallographica Section E. It conforms to the requirements of       #
# Notes for Authors for Acta Crystallographica Section E, and has been       #
# peer reviewed under the auspices of the IUCr Commission on Journals.       #
#                                                                            #
# Full details of the Crystallographic Information File format               #
# are given in the paper "The Crystallographic Information File (CIF):       #
# a New Standard Archive File for Crystallography" by S. R. Hall, F. H.      #
# Allen and I. D. Brown [Acta Cryst. (1991), A47, 655-685].                  #
#                                                                            #
# The current version of the core CIF dictionary is obtainable from          #
# ftp://ftp.iucr.org/pub/cif_core.dic.                                       #
#                                                                            #
# Software is freely available for graphical display of the structure(s)     #
# in this CIF. For information consult the CIF software page                 #
# http://www.iucr.org/resources/cif/software.                                #
#                                                                            #
# This file may be used for bona fide research purposes within the           #
# scientific community so long as proper attribution is given to the journal # 
# article from which it was obtained.                                        #
#                                                                            #
##############################################################################
data_I
_audit_creation_method
;
Olex2 1.2
(compiled 2015.01.26 svn.r3150 for OlexSys, GUI svn.r4998)
;
_journal_date_recd_electronic     2015-07-14
_journal_date_accepted     2015-07-22
_journal_name_full     'Acta Crystallographica, Section E'
_journal_year     2015
_journal_volume     71
_journal_issue      8
_journal_page_first     o625
_journal_page_last     o626
_journal_paper_category     HO
_journal_paper_doi     10.1107/S205698901501395X
_journal_coeditor_code     PK2560
_publ_contact_author_name     'Victoria V. Abzianidze'
_publ_contact_author_address
;
Research Institute of Hygiene, Federal
Medical Biological Agency, Saint Petersburg,
Russian Federation
;
_publ_contact_author_email     'vvaavv@mail.ru'
_publ_contact_author_fax     ?
_publ_contact_author_phone     ?
_publ_section_title
;
Crystal structure of natural phaeosphaeride A
;
_publ_section_title_footnote     .
loop_
    _publ_author_name
    _publ_author_footnote
    _publ_author_address
    'Abzianidze, Victoria V.' .
;
Research Institute of Hygiene, Federal
Medical Biological Agency, Saint Petersburg,
Russian Federation
;
    'Poluektova, Ekaterina V.' .
;
Russian Academy of Agricultural
Sciences Pushkin;
Saint Petersburg,
Russian Federation
;
    'Bolshakova, Ksenia P.' .
;
Russian Academy of Agricultural
Sciences Pushkin;
Saint Petersburg,
Russian Federation
;
    'Panikorovskii, Taras L.' .
;
Institute of Earth Sciences, Saint Petersburg
State University, University Emb., 7/9, Saint Petersburg,
Russian Federation
;
    'Bogachenkov, Alexander S.' .
;
Institute of Chemistry, Saint Petersburg State
University, Universitetsky Emb., 26, Saint Petersburg,
Russian Federation
;
    'Berestetskiy, Alexander O.' .
;
Russian Academy of Agricultural
Sciences Pushkin;
Saint Petersburg,
Russian Federation
;
_publ_section_synopsis
;
The crystallization and crystallographic analysis of natural phaeosphaeride A
are reported.
;
_chemical_name_systematic
;\
3,4-Dihydroxy-6-methoxy-3-methyl-7-methylidene-2-pentyl-3,4-dihydro-\
2<i>H</i>,7<i>H</i>-pyrano[2,3-c]pyrrol-5(6<i>H</i>)-one
;
_chemical_name_common
;
Phaeosphaeride A
;
_chemical_formula_moiety     'C15 H23 N O5'
_chemical_formula_sum     'C15 H23 N O5'
_chemical_formula_weight     297.34
_chemical_melting_point     ?
_shelx_space_group_comment
;
The symmetry employed for this shelxl refinement is uniquely defined
by the following loop, which should always be used as a source of
symmetry information in preference to the above space-group names.
They are only intended as comments.
;
_space_group_crystal_system     monoclinic
_space_group_name_H-M_alt     'P 21'
_space_group_name_Hall     'P 2yb'
loop_
    _space_group_symop_operation_xyz
    'x, y, z'
    '-x, y+1/2, -z'
_cell_length_a     10.14078(18)
_cell_length_b     9.10361(14)
_cell_length_c     17.5991(3)
_cell_angle_alpha     90
_cell_angle_beta     100.1847(16)
_cell_angle_gamma     90
_cell_volume     1599.11(5)
_cell_formula_units_Z     4
_cell_measurement_reflns_used     14376
_cell_measurement_theta_min     4.3980
_cell_measurement_theta_max     75.9340
_cell_measurement_temperature     100(2)
_exptl_crystal_description     'tabular'
_exptl_crystal_colour     'colourless'
_exptl_crystal_size_max     0.35
_exptl_crystal_size_mid     0.35
_exptl_crystal_size_min     0.05
_exptl_crystal_density_diffrn     1.235
_exptl_crystal_density_meas     ?
_exptl_crystal_density_method     ?
_exptl_crystal_F_000     640
_exptl_absorpt_coefficient_mu     0.765
_exptl_absorpt_correction_type     multi-scan
_exptl_absorpt_process_details
;
(CrysAlis PRO; Agilent, 2012)
;
_shelx_estimated_absorpt_T_min     ?
_shelx_estimated_absorpt_T_max     ?
_exptl_absorpt_correction_T_min     0.82387
_exptl_absorpt_correction_T_max     1.00000
_diffrn_ambient_temperature     100(2)
_diffrn_radiation_type     CuK\a
_diffrn_radiation_wavelength     1.54184
_diffrn_radiation_monochromator     mirror
_diffrn_measurement_device_type
           'Agilent SuperNova Dual Source diffractometer with an Atlas detector'
_diffrn_measurement_method     '\w scans'
_diffrn_detector_area_resol_mean     10.3829
_diffrn_reflns_number     6054
_diffrn_reflns_av_R_equivalents     ?
_diffrn_reflns_theta_min     4.430
_diffrn_reflns_theta_max     69.982
_diffrn_reflns_theta_full     67.684
_diffrn_measured_fraction_theta_max     0.999
_diffrn_measured_fraction_theta_full     0.999
_diffrn_reflns_limit_h_min     -12
_diffrn_reflns_limit_h_max     12
_diffrn_reflns_limit_k_min     -11
_diffrn_reflns_limit_k_max     11
_diffrn_reflns_limit_l_min     -4
_diffrn_reflns_limit_l_max     21
_refine_special_details
;
Refined as a 2-component twin.
;
_reflns_number_total     6054
_reflns_number_gt     5940
_reflns_threshold_expression     I>2\s(I)
_refine_ls_structure_factor_coef     Fsqd
_refine_ls_matrix_type     full
_refine_ls_R_factor_all     0.0592
_refine_ls_R_factor_gt     0.0580
_refine_ls_wR_factor_gt     0.1498
_refine_ls_wR_factor_ref     0.1504
_refine_ls_goodness_of_fit_ref     1.097
_refine_ls_restrained_S_all     1.097
_refine_ls_number_reflns     6054
_refine_ls_number_parameters     389
_refine_ls_number_restraints     1
_refine_ls_hydrogen_treatment     constr
_refine_ls_weighting_scheme     calc
_refine_ls_weighting_details
              'w=1/[\s^2^(Fo^2^)+(0.0289P)^2^+2.9758P] where P=(Fo^2^+2Fc^2^)/3'
_atom_sites_solution_hydrogens     geom
_atom_sites_solution_primary     ?
_atom_sites_solution_secondary     ?
_refine_ls_shift/su_max     0.000
_refine_ls_shift/su_mean     0.000
_refine_diff_density_max     0.363
_refine_diff_density_min     -0.304
_refine_ls_extinction_method     none
_refine_ls_extinction_coef     .
_refine_ls_abs_structure_details
;
Flack <i>x</i> determined using 2632 quotients [(I+)-(I-)]/[(I+)+(I-)]
(Parsons <i>et al.</i>, 2013)
;
_refine_ls_abs_structure_Flack     0.05(8)
loop_
    _atom_type_symbol
    _atom_type_description
    _atom_type_scat_dispersion_real
    _atom_type_scat_dispersion_imag
    _atom_type_scat_source
    'C' 'C' 0.0180 0.0090
                         'International Tables Vol C Tables 4.2.6.8 and 6.1.1.4'
    'H' 'H' 0.0000 0.0000
                         'International Tables Vol C Tables 4.2.6.8 and 6.1.1.4'
    'N' 'N' 0.0310 0.0180
                         'International Tables Vol C Tables 4.2.6.8 and 6.1.1.4'
    'O' 'O' 0.0490 0.0320
                         'International Tables Vol C Tables 4.2.6.8 and 6.1.1.4'
_computing_data_collection
;
CrysAlis PRO (Agilent, 2012)
;
_computing_cell_refinement
;
CrysAlis PRO (Agilent, 2012)
;
_computing_data_reduction
;
CrysAlis PRO (Agilent, 2012)
;
_computing_structure_solution
;
SHELXS97 (Sheldrick, 2008)
;
_computing_structure_refinement
;
SHELXL2014 (Sheldrick, 2015)
;
_computing_molecular_graphics
;
OLEX2 (Dolomanov <i>et al.</i>,  2009)
;
_computing_publication_material
;
OLEX2 (Dolomanov <i>et al.</i>,  2009)
;
loop_
    _atom_site_type_symbol
    _atom_site_label
    _atom_site_fract_x
    _atom_site_fract_y
    _atom_site_fract_z
    _atom_site_U_iso_or_equiv
    _atom_site_adp_type
    _atom_site_calc_flag
    _atom_site_occupancy
    _atom_site_disorder_assembly
    _atom_site_disorder_group
    C C1 1.1431(5) 0.8972(6) 0.9253(3) 0.0153(10) Uani d 1 . .
    N N2 1.1842(4) 0.7850(5) 0.8817(2) 0.0163(9) Uani d 1 . .
    C C3 1.1862(5) 0.8314(6) 0.8053(3) 0.0149(10) Uani d 1 . .
    C C4 1.1266(5) 0.9782(6) 0.8025(3) 0.0143(10) Uani d 1 . .
    C C5 1.0975(5) 1.0166(5) 0.8717(3) 0.0135(9) Uani d 1 . .
    C C6 1.0311(5) 1.1589(6) 0.8845(3) 0.0159(10) Uani d 1 . .
    H H6 1.0984 1.2269 0.9115 0.019 Uiso calc 1 . .
    C C7 0.9703(5) 1.2250(6) 0.8039(3) 0.0167(10) Uani d 1 . .
    C C8 1.0752(5) 1.2122(5) 0.7508(3) 0.0144(10) Uani d 1 . .
    H H8 1.1580 1.2596 0.7765 0.017 Uiso calc 1 . .
    C C9 1.0343(5) 1.2809(6) 0.6718(3) 0.0194(11) Uani d 1 . .
    H H9A 1.0006 1.3791 0.6779 0.023 Uiso calc 1 . .
    H H9B 0.9620 1.2237 0.6426 0.023 Uiso calc 1 . .
    C C10 1.1482(5) 1.2899(7) 0.6264(3) 0.0231(11) Uani d 1 . .
    H H10A 1.1855 1.1924 0.6231 0.028 Uiso calc 1 . .
    H H10B 1.2183 1.3519 0.6543 0.028 Uiso calc 1 . .
    C C11 1.1059(7) 1.3504(8) 0.5454(4) 0.0349(15) Uani d 1 . .
    H H11A 1.0380 1.2864 0.5171 0.042 Uiso calc 1 . .
    H H11B 1.0657 1.4463 0.5487 0.042 Uiso calc 1 . .
    C C12 1.2195(8) 1.3646(9) 0.5007(4) 0.0433(19) Uani d 1 . .
    H H12A 1.2627 1.2697 0.4998 0.052 Uiso calc 1 . .
    H H12B 1.2852 1.4326 0.5278 0.052 Uiso calc 1 . .
    C C13 1.1771(12) 1.4175(13) 0.4187(5) 0.080(4) Uani d 1 . .
    H H13A 1.1119 1.3511 0.3913 0.120 Uiso calc 1 . .
    H H13B 1.2538 1.4211 0.3936 0.120 Uiso calc 1 . .
    H H13C 1.1387 1.5138 0.4189 0.120 Uiso calc 1 . .
    C C14 1.2311(5) 0.7567(6) 0.7508(3) 0.0213(11) Uani d 1 . .
    H H14A 1.2660 0.6629 0.7611 0.026 Uiso calc 1 . .
    H H14B 1.2277 0.7979 0.7021 0.026 Uiso calc 1 . .
    C C15 0.8381(5) 1.1508(6) 0.7705(3) 0.0193(10) Uani d 1 . .
    H H15A 0.8540 1.0495 0.7600 0.029 Uiso calc 1 . .
    H H15B 0.7986 1.1992 0.7235 0.029 Uiso calc 1 . .
    H H15C 0.7782 1.1570 0.8070 0.029 Uiso calc 1 . .
    C C16 1.2068(6) 0.5407(6) 0.9208(3) 0.0203(11) Uani d 1 . .
    H H16A 1.1648 0.5103 0.8701 0.031 Uiso calc 1 . .
    H H16B 1.1400 0.5521 0.9528 0.031 Uiso calc 1 . .
    H H16C 1.2706 0.4678 0.9429 0.031 Uiso calc 1 . .
    O O1 1.1050(4) 1.0568(4) 0.73717(19) 0.0172(7) Uani d 1 . .
    O O2 0.9541(4) 1.3789(4) 0.8112(2) 0.0183(8) Uani d 1 . .
    H H2 0.8942 1.3951 0.8359 0.027 Uiso calc 1 . .
    O O3 0.9324(4) 1.1327(4) 0.9312(2) 0.0213(8) Uani d 1 . .
    H H3 0.9060 1.2114 0.9456 0.032 Uiso calc 1 . .
    O O4 1.1447(4) 0.8881(4) 0.99543(19) 0.0183(8) Uani d 1 . .
    O O5 1.2747(4) 0.6794(4) 0.9159(2) 0.0194(8) Uani d 1 . .
    C C1A 0.4815(5) 1.9716(6) 0.8996(3) 0.0156(10) Uani d 1 . .
    N N2A 0.4361(4) 2.0638(5) 0.8379(2) 0.0174(9) Uani d 1 . .
    C C3A 0.4890(5) 2.0271(6) 0.7717(3) 0.0159(10) Uani d 1 . .
    C C4A 0.5564(5) 1.8865(6) 0.7938(3) 0.0136(9) Uani d 1 . .
    C C5A 0.5529(5) 1.8520(5) 0.8678(3) 0.0147(10) Uani d 1 . .
    C C6A 0.6116(5) 1.7116(5) 0.9032(3) 0.0140(10) Uani d 1 . .
    H H6A 0.5393 1.6398 0.9020 0.017 Uiso calc 1 . .
    C C7A 0.7097(5) 1.6545(5) 0.8525(3) 0.0126(9) Uani d 1 . .
    C C8A 0.6355(5) 1.6563(5) 0.7676(3) 0.0140(10) Uani d 1 . .
    H H8A 0.5498 1.6055 0.7656 0.017 Uiso calc 1 . .
    C C9A 0.7086(5) 1.5840(6) 0.7096(3) 0.0191(11) Uani d 1 . .
    H H9AA 0.7419 1.4891 0.7296 0.023 Uiso calc 1 . .
    H H9AB 0.7853 1.6439 0.7038 0.023 Uiso calc 1 . .
    C C10A 0.6212(6) 1.5621(7) 0.6302(3) 0.0223(11) Uani d 1 . .
    H H10C 0.5384 1.5139 0.6364 0.027 Uiso calc 1 . .
    H H10D 0.5986 1.6572 0.6066 0.027 Uiso calc 1 . .
    C C11A 0.6921(6) 1.4697(7) 0.5771(3) 0.0270(13) Uani d 1 . .
    H H11C 0.7732 1.5202 0.5699 0.032 Uiso calc 1 . .
    H H11D 0.7183 1.3768 0.6023 0.032 Uiso calc 1 . .
    C C12A 0.6074(6) 1.4392(8) 0.4983(3) 0.0295(14) Uani d 1 . .
    H H12C 0.5805 1.5318 0.4730 0.035 Uiso calc 1 . .
    H H12D 0.5269 1.3871 0.5051 0.035 Uiso calc 1 . .
    C C13A 0.6823(7) 1.3483(8) 0.4466(3) 0.0344(15) Uani d 1 . .
    H H13D 0.6244 1.3297 0.3982 0.052 Uiso calc 1 . .
    H H13E 0.7096 1.2566 0.4715 0.052 Uiso calc 1 . .
    H H13F 0.7599 1.4013 0.4377 0.052 Uiso calc 1 . .
    C C14A 0.4806(5) 2.1038(6) 0.7075(3) 0.0210(11) Uani d 1 . .
    H H14C 0.4356 2.1932 0.7026 0.025 Uiso calc 1 . .
    H H14D 0.5198 2.0685 0.6671 0.025 Uiso calc 1 . .
    C C15A 0.8399(5) 1.7422(6) 0.8646(3) 0.0160(10) Uani d 1 . .
    H H15D 0.8201 1.8444 0.8550 0.024 Uiso calc 1 . .
    H H15E 0.8958 1.7077 0.8296 0.024 Uiso calc 1 . .
    H H15F 0.8858 1.7298 0.9168 0.024 Uiso calc 1 . .
    C C16A 0.5035(6) 2.3002(6) 0.8752(4) 0.0273(12) Uani d 1 . .
    H H16D 0.5616 2.2998 0.8376 0.041 Uiso calc 1 . .
    H H16E 0.5520 2.2663 0.9238 0.041 Uiso calc 1 . .
    H H16F 0.4719 2.3983 0.8809 0.041 Uiso calc 1 . .
    O O1A 0.6069(4) 1.8064(4) 0.74144(18) 0.0166(7) Uani d 1 . .
    O O2A 0.7369(3) 1.5024(4) 0.86892(19) 0.0145(7) Uani d 1 . .
    H H2A 0.7410 1.4877 0.9152 0.022 Uiso calc 1 . .
    O O3A 0.6775(3) 1.7297(4) 0.98091(18) 0.0145(7) Uani d 1 . .
    H H3A 0.6363 1.6850 1.0097 0.022 Uiso calc 1 . .
    O O4A 0.4586(4) 1.9909(4) 0.9650(2) 0.0179(7) Uani d 1 . .
    O O5A 0.3911(4) 2.2045(4) 0.8499(2) 0.0186(8) Uani d 1 . .
loop_
    _atom_site_aniso_label
    _atom_site_aniso_U_11
    _atom_site_aniso_U_22
    _atom_site_aniso_U_33
    _atom_site_aniso_U_12
    _atom_site_aniso_U_13
    _atom_site_aniso_U_23
    C1 0.015(2) 0.013(2) 0.017(2) -0.004(2) -0.0009(19) -0.0023(19)
    N2 0.016(2) 0.013(2) 0.018(2) 0.0036(17) -0.0009(16) 0.0025(17)
    C3 0.011(2) 0.018(2) 0.016(2) -0.0028(19) 0.0039(18) 0.0019(19)
    C4 0.014(2) 0.016(2) 0.015(2) -0.0008(19) 0.0064(18) -0.0002(19)
    C5 0.010(2) 0.014(2) 0.017(2) -0.0018(19) 0.0024(17) -0.0027(19)
    C6 0.017(2) 0.017(2) 0.014(2) 0.001(2) 0.0063(19) -0.0035(19)
    C7 0.017(2) 0.012(2) 0.022(3) 0.001(2) 0.006(2) -0.0002(19)
    C8 0.013(2) 0.012(2) 0.017(2) 0.0003(18) -0.0002(18) 0.0007(19)
    C9 0.018(2) 0.021(3) 0.018(2) 0.005(2) 0.0005(19) 0.006(2)
    C10 0.022(3) 0.027(3) 0.020(3) 0.009(2) 0.003(2) 0.008(2)
    C11 0.037(4) 0.041(4) 0.027(3) 0.016(3) 0.009(3) 0.017(3)
    C12 0.055(5) 0.047(4) 0.035(3) 0.015(4) 0.027(3) 0.021(3)
    C13 0.113(9) 0.095(8) 0.046(5) 0.054(7) 0.049(5) 0.046(5)
    C14 0.021(3) 0.022(3) 0.022(3) 0.005(2) 0.009(2) -0.002(2)
    C15 0.016(2) 0.020(3) 0.021(2) 0.000(2) 0.003(2) 0.000(2)
    C16 0.024(3) 0.012(2) 0.026(3) 0.000(2) 0.007(2) 0.000(2)
    O1 0.0200(18) 0.0170(18) 0.0144(16) 0.0042(15) 0.0022(13) -0.0008(14)
    O2 0.0174(18) 0.0135(17) 0.0253(19) 0.0032(14) 0.0075(15) 0.0004(14)
    O3 0.030(2) 0.0158(18) 0.0222(18) 0.0035(16) 0.0158(16) -0.0017(15)
    O4 0.0252(19) 0.0170(17) 0.0123(16) -0.0038(15) 0.0022(14) 0.0014(14)
    O5 0.0177(18) 0.0127(18) 0.0263(19) 0.0023(14) -0.0006(15) 0.0034(14)
    C1A 0.013(2) 0.013(2) 0.021(2) -0.0010(19) 0.0022(19) -0.0025(19)
    N2A 0.021(2) 0.011(2) 0.020(2) 0.0053(18) 0.0049(17) -0.0022(17)
    C3A 0.010(2) 0.016(2) 0.023(2) -0.0024(19) 0.0038(18) -0.005(2)
    C4A 0.010(2) 0.014(2) 0.017(2) -0.0044(19) 0.0032(18) -0.0027(19)
    C5A 0.013(2) 0.014(2) 0.019(2) -0.0059(19) 0.0059(19) -0.0034(19)
    C6A 0.016(2) 0.014(2) 0.012(2) -0.0061(19) 0.0038(18) -0.0016(18)
    C7A 0.012(2) 0.011(2) 0.015(2) 0.0008(19) 0.0008(18) 0.0019(18)
    C8A 0.014(2) 0.014(2) 0.013(2) 0.0007(19) -0.0007(18) 0.0015(18)
    C9A 0.018(3) 0.024(3) 0.015(2) 0.006(2) 0.002(2) 0.000(2)
    C10A 0.023(3) 0.028(3) 0.016(2) 0.006(2) 0.004(2) -0.005(2)
    C11A 0.031(3) 0.032(3) 0.018(3) 0.010(3) 0.003(2) -0.004(2)
    C12A 0.029(3) 0.041(4) 0.019(3) 0.006(3) 0.003(2) -0.008(2)
    C13A 0.040(4) 0.043(4) 0.020(3) 0.003(3) 0.005(3) -0.010(3)
    C14A 0.021(3) 0.021(3) 0.021(3) 0.005(2) 0.005(2) 0.003(2)
    C15A 0.017(2) 0.018(2) 0.014(2) -0.002(2) 0.0056(18) 0.0015(19)
    C16A 0.029(3) 0.017(3) 0.036(3) -0.011(2) 0.006(2) -0.008(2)
    O1A 0.0188(17) 0.0195(18) 0.0120(15) 0.0060(15) 0.0039(13) 0.0011(14)
    O2A 0.0181(17) 0.0128(17) 0.0122(15) 0.0024(14) 0.0016(13) 0.0016(13)
    O3A 0.0175(17) 0.0154(17) 0.0104(15) -0.0013(14) 0.0022(13) 0.0008(13)
    O4A 0.0234(19) 0.0152(18) 0.0175(17) 0.0020(15) 0.0105(14) -0.0016(14)
    O5A 0.0157(18) 0.0102(17) 0.0301(19) 0.0022(14) 0.0044(15) -0.0040(15)
_geom_special_details
;
All e.s.d.'s (except the e.s.d. in the dihedral angle between two l.s. planes)
are estimated using the full covariance matrix. The cell e.s.d.'s are taken
into account individually in the estimation of e.s.d.'s in distances, angles
and torsion angles; correlations between e.s.d.'s in cell parameters are only
used when they are defined by crystal symmetry. An approximate (isotropic)
treatment of cell e.s.d.'s is used for estimating e.s.d.'s involving l.s.
planes.
;
loop_
    _geom_bond_atom_site_label_1
    _geom_bond_atom_site_label_2
    _geom_bond_site_symmetry_2
    _geom_bond_distance
    _geom_bond_publ_flag
    C1 N2 . 1.385(7) ?
    C1 C5 . 1.460(7) ?
    C1 O4 . 1.234(6) ?
    N2 C3 . 1.412(6) ?
    N2 O5 . 1.391(5) ?
    C3 C4 . 1.463(7) ?
    C3 C14 . 1.320(7) ?
    C4 C5 . 1.349(7) ?
    C4 O1 . 1.339(6) ?
    C5 C6 . 1.495(7) ?
    C6 H6 . 0.9800 ?
    C6 C7 . 1.563(7) ?
    C6 O3 . 1.423(6) ?
    C7 C8 . 1.540(7) ?
    C7 C15 . 1.523(7) ?
    C7 O2 . 1.419(6) ?
    C8 H8 . 0.9800 ?
    C8 C9 . 1.514(7) ?
    C8 O1 . 1.475(6) ?
    C9 H9A . 0.9700 ?
    C9 H9B . 0.9700 ?
    C9 C10 . 1.518(7) ?
    C10 H10A . 0.9700 ?
    C10 H10B . 0.9700 ?
    C10 C11 . 1.519(7) ?
    C11 H11A . 0.9700 ?
    C11 H11B . 0.9700 ?
    C11 C12 . 1.510(9) ?
    C12 H12A . 0.9700 ?
    C12 H12B . 0.9700 ?
    C12 C13 . 1.511(10) ?
    C13 H13A . 0.9600 ?
    C13 H13B . 0.9600 ?
    C13 H13C . 0.9600 ?
    C14 H14A . 0.9300 ?
    C14 H14B . 0.9300 ?
    C15 H15A . 0.9600 ?
    C15 H15B . 0.9600 ?
    C15 H15C . 0.9600 ?
    C16 H16A . 0.9600 ?
    C16 H16B . 0.9600 ?
    C16 H16C . 0.9600 ?
    C16 O5 . 1.448(6) ?
    O2 H2 . 0.8200 ?
    O3 H3 . 0.8200 ?
    C1A N2A . 1.386(7) ?
    C1A C5A . 1.472(7) ?
    C1A O4A . 1.226(6) ?
    N2A C3A . 1.406(7) ?
    N2A O5A . 1.389(5) ?
    C3A C4A . 1.471(7) ?
    C3A C14A . 1.318(7) ?
    C4A C5A . 1.347(7) ?
    C4A O1A . 1.345(6) ?
    C5A C6A . 1.498(7) ?
    C6A H6A . 0.9800 ?
    C6A C7A . 1.540(7) ?
    C6A O3A . 1.422(6) ?
    C7A C8A . 1.549(6) ?
    C7A C15A . 1.526(7) ?
    C7A O2A . 1.431(6) ?
    C8A H8A . 0.9800 ?
    C8A C9A . 1.515(7) ?
    C8A O1A . 1.455(6) ?
    C9A H9AA . 0.9700 ?
    C9A H9AB . 0.9700 ?
    C9A C10A . 1.529(7) ?
    C10A H10C . 0.9700 ?
    C10A H10D . 0.9700 ?
    C10A C11A . 1.528(7) ?
    C11A H11C . 0.9700 ?
    C11A H11D . 0.9700 ?
    C11A C12A . 1.523(8) ?
    C12A H12C . 0.9700 ?
    C12A H12D . 0.9700 ?
    C12A C13A . 1.527(8) ?
    C13A H13D . 0.9600 ?
    C13A H13E . 0.9600 ?
    C13A H13F . 0.9600 ?
    C14A H14C . 0.9300 ?
    C14A H14D . 0.9300 ?
    C15A H15D . 0.9600 ?
    C15A H15E . 0.9600 ?
    C15A H15F . 0.9600 ?
    C16A H16D . 0.9600 ?
    C16A H16E . 0.9600 ?
    C16A H16F . 0.9600 ?
    C16A O5A . 1.442(6) ?
    O2A H2A . 0.8200 ?
    O3A H3A . 0.8200 ?
loop_
    _geom_angle_atom_site_label_1
    _geom_angle_atom_site_label_2
    _geom_angle_atom_site_label_3
    _geom_angle_site_symmetry_1
    _geom_angle_site_symmetry_3
    _geom_angle
    _geom_angle_publ_flag
    N2 C1 C5 . . 106.4(4) ?
    O4 C1 N2 . . 123.6(5) ?
    O4 C1 C5 . . 129.9(5) ?
    C1 N2 C3 . . 111.3(4) ?
    C1 N2 O5 . . 120.6(4) ?
    O5 N2 C3 . . 120.0(4) ?
    N2 C3 C4 . . 103.3(4) ?
    C14 C3 N2 . . 127.0(5) ?
    C14 C3 C4 . . 129.7(5) ?
    C5 C4 C3 . . 111.2(4) ?
    O1 C4 C3 . . 121.4(4) ?
    O1 C4 C5 . . 127.4(5) ?
    C1 C5 C6 . . 130.4(4) ?
    C4 C5 C1 . . 107.1(4) ?
    C4 C5 C6 . . 122.5(5) ?
    C5 C6 H6 . . 109.0 ?
    C5 C6 C7 . . 108.3(4) ?
    C7 C6 H6 . . 109.0 ?
    O3 C6 C5 . . 108.9(4) ?
    O3 C6 H6 . . 109.0 ?
    O3 C6 C7 . . 112.6(4) ?
    C8 C7 C6 . . 108.5(4) ?
    C15 C7 C6 . . 111.0(4) ?
    C15 C7 C8 . . 112.8(4) ?
    O2 C7 C6 . . 109.4(4) ?
    O2 C7 C8 . . 103.5(4) ?
    O2 C7 C15 . . 111.4(4) ?
    C7 C8 H8 . . 108.3 ?
    C9 C8 C7 . . 114.8(4) ?
    C9 C8 H8 . . 108.3 ?
    O1 C8 C7 . . 110.8(4) ?
    O1 C8 H8 . . 108.3 ?
    O1 C8 C9 . . 106.1(4) ?
    C8 C9 H9A . . 108.9 ?
    C8 C9 H9B . . 108.9 ?
    C8 C9 C10 . . 113.3(4) ?
    H9A C9 H9B . . 107.7 ?
    C10 C9 H9A . . 108.9 ?
    C10 C9 H9B . . 108.9 ?
    C9 C10 H10A . . 108.9 ?
    C9 C10 H10B . . 108.9 ?
    C9 C10 C11 . . 113.5(4) ?
    H10A C10 H10B . . 107.7 ?
    C11 C10 H10A . . 108.9 ?
    C11 C10 H10B . . 108.9 ?
    C10 C11 H11A . . 108.8 ?
    C10 C11 H11B . . 108.8 ?
    H11A C11 H11B . . 107.7 ?
    C12 C11 C10 . . 113.9(5) ?
    C12 C11 H11A . . 108.8 ?
    C12 C11 H11B . . 108.8 ?
    C11 C12 H12A . . 108.7 ?
    C11 C12 H12B . . 108.7 ?
    C11 C12 C13 . . 114.2(7) ?
    H12A C12 H12B . . 107.6 ?
    C13 C12 H12A . . 108.7 ?
    C13 C12 H12B . . 108.7 ?
    C12 C13 H13A . . 109.5 ?
    C12 C13 H13B . . 109.5 ?
    C12 C13 H13C . . 109.5 ?
    H13A C13 H13B . . 109.5 ?
    H13A C13 H13C . . 109.5 ?
    H13B C13 H13C . . 109.5 ?
    C3 C14 H14A . . 120.0 ?
    C3 C14 H14B . . 120.0 ?
    H14A C14 H14B . . 120.0 ?
    C7 C15 H15A . . 109.5 ?
    C7 C15 H15B . . 109.5 ?
    C7 C15 H15C . . 109.5 ?
    H15A C15 H15B . . 109.5 ?
    H15A C15 H15C . . 109.5 ?
    H15B C15 H15C . . 109.5 ?
    H16A C16 H16B . . 109.5 ?
    H16A C16 H16C . . 109.5 ?
    H16B C16 H16C . . 109.5 ?
    O5 C16 H16A . . 109.5 ?
    O5 C16 H16B . . 109.5 ?
    O5 C16 H16C . . 109.5 ?
    C4 O1 C8 . . 112.3(4) ?
    C7 O2 H2 . . 109.5 ?
    C6 O3 H3 . . 109.5 ?
    N2 O5 C16 . . 110.1(4) ?
    N2A C1A C5A . . 105.5(4) ?
    O4A C1A N2A . . 123.9(5) ?
    O4A C1A C5A . . 130.6(5) ?
    C1A N2A C3A . . 112.5(4) ?
    C1A N2A O5A . . 120.8(4) ?
    O5A N2A C3A . . 122.0(4) ?
    N2A C3A C4A . . 102.4(4) ?
    C14A C3A N2A . . 127.4(5) ?
    C14A C3A C4A . . 130.1(5) ?
    C5A C4A C3A . . 111.6(4) ?
    O1A C4A C3A . . 120.4(4) ?
    O1A C4A C5A . . 127.9(5) ?
    C1A C5A C6A . . 131.2(4) ?
    C4A C5A C1A . . 107.1(4) ?
    C4A C5A C6A . . 121.6(4) ?
    C5A C6A H6A . . 108.7 ?
    C5A C6A C7A . . 107.3(4) ?
    C7A C6A H6A . . 108.7 ?
    O3A C6A C5A . . 112.7(4) ?
    O3A C6A H6A . . 108.7 ?
    O3A C6A C7A . . 110.8(4) ?
    C6A C7A C8A . . 107.6(4) ?
    C15A C7A C6A . . 112.0(4) ?
    C15A C7A C8A . . 113.0(4) ?
    O2A C7A C6A . . 109.3(4) ?
    O2A C7A C8A . . 104.4(4) ?
    O2A C7A C15A . . 110.3(4) ?
    C7A C8A H8A . . 107.8 ?
    C9A C8A C7A . . 115.7(4) ?
    C9A C8A H8A . . 107.8 ?
    O1A C8A C7A . . 110.5(4) ?
    O1A C8A H8A . . 107.8 ?
    O1A C8A C9A . . 106.8(4) ?
    C8A C9A H9AA . . 108.9 ?
    C8A C9A H9AB . . 108.9 ?
    C8A C9A C10A . . 113.5(4) ?
    H9AA C9A H9AB . . 107.7 ?
    C10A C9A H9AA . . 108.9 ?
    C10A C9A H9AB . . 108.9 ?
    C9A C10A H10C . . 109.3 ?
    C9A C10A H10D . . 109.3 ?
    H10C C10A H10D . . 107.9 ?
    C11A C10A C9A . . 111.7(5) ?
    C11A C10A H10C . . 109.3 ?
    C11A C10A H10D . . 109.3 ?
    C10A C11A H11C . . 108.7 ?
    C10A C11A H11D . . 108.7 ?
    H11C C11A H11D . . 107.6 ?
    C12A C11A C10A . . 114.0(5) ?
    C12A C11A H11C . . 108.7 ?
    C12A C11A H11D . . 108.7 ?
    C11A C12A H12C . . 109.1 ?
    C11A C12A H12D . . 109.1 ?
    C11A C12A C13A . . 112.4(5) ?
    H12C C12A H12D . . 107.8 ?
    C13A C12A H12C . . 109.1 ?
    C13A C12A H12D . . 109.1 ?
    C12A C13A H13D . . 109.5 ?
    C12A C13A H13E . . 109.5 ?
    C12A C13A H13F . . 109.5 ?
    H13D C13A H13E . . 109.5 ?
    H13D C13A H13F . . 109.5 ?
    H13E C13A H13F . . 109.5 ?
    C3A C14A H14C . . 120.0 ?
    C3A C14A H14D . . 120.0 ?
    H14C C14A H14D . . 120.0 ?
    C7A C15A H15D . . 109.5 ?
    C7A C15A H15E . . 109.5 ?
    C7A C15A H15F . . 109.5 ?
    H15D C15A H15E . . 109.5 ?
    H15D C15A H15F . . 109.5 ?
    H15E C15A H15F . . 109.5 ?
    H16D C16A H16E . . 109.5 ?
    H16D C16A H16F . . 109.5 ?
    H16E C16A H16F . . 109.5 ?
    O5A C16A H16D . . 109.5 ?
    O5A C16A H16E . . 109.5 ?
    O5A C16A H16F . . 109.5 ?
    C4A O1A C8A . . 111.8(4) ?
    C7A O2A H2A . . 109.5 ?
    C6A O3A H3A . . 109.5 ?
    N2A O5A C16A . . 109.9(4) ?
loop_
    _geom_torsion_atom_site_label_1
    _geom_torsion_atom_site_label_2
    _geom_torsion_atom_site_label_3
    _geom_torsion_atom_site_label_4
    _geom_torsion_site_symmetry_1
    _geom_torsion_site_symmetry_2
    _geom_torsion_site_symmetry_3
    _geom_torsion_site_symmetry_4
    _geom_torsion
    _geom_torsion_publ_flag
    C1 N2 C3 C4 . . . . -6.7(5) ?
    C1 N2 C3 C14 . . . . 173.8(5) ?
    C1 N2 O5 C16 . . . . 107.4(5) ?
    C1 C5 C6 C7 . . . . -165.0(5) ?
    C1 C5 C6 O3 . . . . -42.4(7) ?
    N2 C1 C5 C4 . . . . -6.6(5) ?
    N2 C1 C5 C6 . . . . 173.7(5) ?
    N2 C3 C4 C5 . . . . 2.4(5) ?
    N2 C3 C4 O1 . . . . -176.8(4) ?
    C3 N2 O5 C16 . . . . -106.7(5) ?
    C3 C4 C5 C1 . . . . 2.5(6) ?
    C3 C4 C5 C6 . . . . -177.7(4) ?
    C3 C4 O1 C8 . . . . -166.3(4) ?
    C4 C5 C6 C7 . . . . 15.3(7) ?
    C4 C5 C6 O3 . . . . 137.9(5) ?
    C5 C1 N2 C3 . . . . 8.4(6) ?
    C5 C1 N2 O5 . . . . 157.1(4) ?
    C5 C4 O1 C8 . . . . 14.7(7) ?
    C5 C6 C7 C8 . . . . -45.3(5) ?
    C5 C6 C7 C15 . . . . 79.3(5) ?
    C5 C6 C7 O2 . . . . -157.4(4) ?
    C6 C7 C8 C9 . . . . -176.2(4) ?
    C6 C7 C8 O1 . . . . 63.7(5) ?
    C7 C8 C9 C10 . . . . 170.0(5) ?
    C7 C8 O1 C4 . . . . -47.0(5) ?
    C8 C9 C10 C11 . . . . 176.6(5) ?
    C9 C8 O1 C4 . . . . -172.2(4) ?
    C9 C10 C11 C12 . . . . 178.0(6) ?
    C10 C11 C12 C13 . . . . 177.0(8) ?
    C14 C3 C4 C5 . . . . -178.1(5) ?
    C14 C3 C4 O1 . . . . 2.7(8) ?
    C15 C7 C8 C9 . . . . 60.4(6) ?
    C15 C7 C8 O1 . . . . -59.7(5) ?
    O1 C4 C5 C1 . . . . -178.4(5) ?
    O1 C4 C5 C6 . . . . 1.4(8) ?
    O1 C8 C9 C10 . . . . -67.3(6) ?
    O2 C7 C8 C9 . . . . -60.1(5) ?
    O2 C7 C8 O1 . . . . 179.8(4) ?
    O3 C6 C7 C8 . . . . -165.6(4) ?
    O3 C6 C7 C15 . . . . -41.1(6) ?
    O3 C6 C7 O2 . . . . 82.2(5) ?
    O4 C1 N2 C3 . . . . -173.2(5) ?
    O4 C1 N2 O5 . . . . -24.5(7) ?
    O4 C1 C5 C4 . . . . 175.2(5) ?
    O4 C1 C5 C6 . . . . -4.6(9) ?
    O5 N2 C3 C4 . . . . -155.6(4) ?
    O5 N2 C3 C14 . . . . 24.9(8) ?
    C1A N2A C3A C4A . . . . 8.7(5) ?
    C1A N2A C3A C14A . . . . -170.0(5) ?
    C1A N2A O5A C16A . . . . 76.8(6) ?
    C1A C5A C6A C7A . . . . -162.9(5) ?
    C1A C5A C6A O3A . . . . -40.7(7) ?
    N2A C1A C5A C4A . . . . 5.5(5) ?
    N2A C1A C5A C6A . . . . -172.8(5) ?
    N2A C3A C4A C5A . . . . -5.0(5) ?
    N2A C3A C4A O1A . . . . 172.2(4) ?
    C3A N2A O5A C16A . . . . -77.1(6) ?
    C3A C4A C5A C1A . . . . -0.2(6) ?
    C3A C4A C5A C6A . . . . 178.2(4) ?
    C3A C4A O1A C8A . . . . -164.3(4) ?
    C4A C5A C6A C7A . . . . 19.1(6) ?
    C4A C5A C6A O3A . . . . 141.3(4) ?
    C5A C1A N2A C3A . . . . -9.1(6) ?
    C5A C1A N2A O5A . . . . -165.3(4) ?
    C5A C4A O1A C8A . . . . 12.4(7) ?
    C5A C6A C7A C8A . . . . -49.7(5) ?
    C5A C6A C7A C15A . . . . 75.0(5) ?
    C5A C6A C7A O2A . . . . -162.5(4) ?
    C6A C7A C8A C9A . . . . -171.8(4) ?
    C6A C7A C8A O1A . . . . 66.7(5) ?
    C7A C8A C9A C10A . . . . 168.8(4) ?
    C7A C8A O1A C4A . . . . -45.8(5) ?
    C8A C9A C10A C11A . . . . -171.9(5) ?
    C9A C8A O1A C4A . . . . -172.5(4) ?
    C9A C10A C11A C12A . . . . 177.7(5) ?
    C10A C11A C12A C13A . . . . 179.3(6) ?
    C14A C3A C4A C5A . . . . 173.7(5) ?
    C14A C3A C4A O1A . . . . -9.1(8) ?
    C15A C7A C8A C9A . . . . 64.2(6) ?
    C15A C7A C8A O1A . . . . -57.4(5) ?
    O1A C4A C5A C1A . . . . -177.1(5) ?
    O1A C4A C5A C6A . . . . 1.3(8) ?
    O1A C8A C9A C10A . . . . -67.7(6) ?
    O2A C7A C8A C9A . . . . -55.7(5) ?
    O2A C7A C8A O1A . . . . -177.2(4) ?
    O3A C6A C7A C8A . . . . -173.1(4) ?
    O3A C6A C7A C15A . . . . -48.4(5) ?
    O3A C6A C7A O2A . . . . 74.1(5) ?
    O4A C1A N2A C3A . . . . 173.0(5) ?
    O4A C1A N2A O5A . . . . 16.8(8) ?
    O4A C1A C5A C4A . . . . -176.8(5) ?
    O4A C1A C5A C6A . . . . 5.0(9) ?
    O5A N2A C3A C4A . . . . 164.6(4) ?
    O5A N2A C3A C14A . . . . -14.2(8) ?
loop_
    _geom_hbond_atom_site_label_D
    _geom_hbond_atom_site_label_H
    _geom_hbond_atom_site_label_A
    _geom_hbond_site_symmetry_A
    _geom_hbond_distance_DH
    _geom_hbond_distance_HA
    _geom_hbond_distance_DA
    _geom_hbond_angle_DHA
    O2 H2 O2A . 0.82 2.04 2.818(5) 157.8
    O3 H3 O4 2_757 0.82 2.03 2.836(5) 167.5
    O2A H2A O4 2_757 0.82 2.00 2.685(5) 141.0
    O3A H3A O4A 2_647 0.82 2.10 2.829(5) 148.5
_shelx_hkl_file
;
   1 -11   0    1153      50   1
   0  10   0    8554     441  -2
   0 -10   0    8554     441   1
   1 -10   0    1745     158   1
   2 -10   0    2055     100   1
   3 -10   0    5124     288   1
   4 -10   0    1377      83   1
  -5  10   3    1121      64  -2
   5 -10   0    1121      64   1
   1  -9   0   12204     655   1
   2  -9   0    3988     378   1
   3  -9   0    8461     309   1
   4  -9   0    1417     111   1
  -5   9   3    1755     111  -2
   5  -9   0    1755     111   1
   6  -9   0    6823     235   1
   7  -9   0     583      64   1
   0   8   0    7161     492  -2
   0  -8   0    7161     492   1
   1  -8   0   25415     709   1
   2  -8   0    5170     784   1
   3  -8   0   10555     485   1
   4  -8   0    7432     253   1
  -5   8   3   25901     964  -2
   5  -8   0   25901     964   1
   6  -8   0    1371     111   1
   7  -8   0    2087     186   1
  -8   8   5    3708     213  -2
   8  -8   0    3708     213   1
   1  -7   0    3498     345   1
   2  -7   0    4935     256   1
   3  -7   0   44042     841   1
   4  -7   0   11632     413   1
  -5   7   3    6386     246  -2
   5  -7   0    6386     246   1
   6  -7   0   11642     279   1
   7  -7   0   15837     350   1
  -8   7   5    6375     208  -2
   8  -7   0    6375     208   1
   9  -7   0   12110     917   1
   0   6   0   87055    4553  -2
   0  -6   0   87055    4553   1
   1  -6   0    7906     932   1
   2  -6   0    1019     334   1
   3  -6   0    2163     864   1
   4  -6   0   17063     428   1
  -5   6   3   24758    1811  -2
   5  -6   0   24758    1811   1
   6  -6   0   13938    1344   1
   7  -6   0    1356     120   1
  -8   6   5    1813     161  -2
   8  -6   0    1813     161   1
   9  -6   0    7093     238   1
  10  -6   0     872     159   1
   1  -5   0   21530    1421   1
   2  -5   0   26467    1579   1
   3  -5   0    8725     919   1
   4  -5   0   21309    2291   1
  -5   5   3   17699    1475  -2
   5  -5   0   17699    1475   1
   6  -5   0    1411     153   1
   7  -5   0    1460     475   1
  -8   5   5   29421     467  -2
   8  -5   0   29421     467   1
   9  -5   0    7953     207   1
  10  -5   0    7368     312   1
   0   4   0   10630    1238  -2
   0  -4   0   10630    1238   1
   1  -4   0   16762    1098   1
   2  -4   0   10091    1083   1
   3  -4   0   79850    2800   1
   4  -4   0    3099     499   1
  -5   4   3   14925    1291  -2
   5  -4   0   14925    1291   1
   6  -4   0     532     248   1
   7  -4   0    7024     248   1
  -8   4   5   18947     479  -2
   8  -4   0   18947     479   1
   9  -4   0    5344     267   1
  10  -4   0   13845     439   1
  11  -4   0    1002     253   1
   1  -3   0   31789    1279   1
   2  -3   0   21962    1076   1
   3  -3   0   63146    2686   1
   4  -3   0   22120    1486   1
  -5   3   3  122277    2666  -2
   5  -3   0  122277    2666   1
   6  -3   0   76938    1920   1
   7  -3   0   11528     284   1
  -8   3   5   32248     533  -2
   8  -3   0   32248     533   1
   9  -3   0    4975     203   1
  10  -3   0     301      70   1
  11  -3   0    2129     196   1
   0   2   0   71702    2263  -2
   0  -2   0   71702    2263   1
   1  -2   0   90043    1811   1
   2  -2   0   13239     680   1
   3  -2   0  218488    5270   1
   4  -2   0   17915     862   1
  -5   2   3  100374    2014  -2
   5  -2   0  100374    2014   1
   6  -2   0   21878     872   1
   7  -2   0    5052     690   1
  -8   2   5    7825     244  -2
   8  -2   0    7825     244   1
   9  -2   0   22114     665   1
  10  -2   0    7779     319   1
  11  -2   0   10120    2518   1
   1  -1   0  365755    5554   1
   2  -1   0  293258    5134   1
   3  -1   0  348042   12044   1
   4  -1   0   11122     441   1
  -5   1   3    5153     374  -2
   5  -1   0    5153     374   1
   6  -1   0   47770    2367   1
   7  -1   0    9573    1488   1
  -8   1   5   21673    3185  -2
   8  -1   0   21673    3185   1
   9  -1   0    9446     354   1
  10  -1   0    3543     567   1
  11  -1   0   13630     344   1
  12  -1   0    2074     310   1
   1   0   0    2279      98   1
   2   0   0    4570     179   1
   3   0   0  147982    1796   1
   4   0   0    9688     556   1
  -5   0   3   14826    1466  -2
   5   0   0   14826    1466   1
   6   0   0    -332     332   1
   7   0   0    4470     662   1
  -8   0   5       5     239  -2
   8   0   0       5     239   1
   9   0   0   26250    1348   1
  10   0   0     497     108   1
  11   0   0     119      76   1
  12   0   0    6002     173   1
   1   1   0  356890    3490   1
   2   1   0  292669    3065   1
   3   1   0  358504    3542   1
   4   1   0   11294     571   1
  -5  -1   3    4579     337  -2
   5   1   0    4579     337   1
   6   1   0   50104    1943   1
   7   1   0    8904     857   1
  -8  -1   5   11443    2083  -2
   8   1   0   11443    2083   1
   9   1   0    8755     599   1
  10   1   0    3591     187   1
  11   1   0   14058     552   1
  12   1   0    1919     148   1
   0  -2   0   81605    2070  -2
   0   2   0   81605    2070   1
   1   2   0   88397    1474   1
   2   2   0   13228     512   1
   3   2   0  209947    2109   1
   4   2   0   18672     524   1
  -5  -2   3  102177    2099  -2
   5   2   0  102177    2099   1
   6   2   0   21767    1021   1
   7   2   0    5556     674   1
  -8  -2   5    7776     369  -2
   8   2   0    7776     369   1
   9   2   0   21726     907   1
  10   2   0    8146     341   1
  11   2   0    9027     234   1
   1   3   0   30285     860   1
   2   3   0   20920    1036   1
   3   3   0   67021    2127   1
   4   3   0   22160     820   1
  -5  -3   3  126060    3378  -2
   5   3   0  126060    3378   1
   6   3   0   79850    2906   1
   7   3   0   11408     516   1
  -8  -3   5   28897     805  -2
   8   3   0   28897     805   1
   9   3   0    4647     269   1
  10   3   0     228      46   1
  11   3   0    2164     154   1
   0  -4   0   13029    1114  -2
   0   4   0   13029    1114   1
   1   4   0   16640     741   1
   2   4   0   10085     824   1
   3   4   0   82903    2575   1
   4   4   0    2762     501   1
  -5  -4   3    6857    3711  -2
   5   4   0    6857    3711   1
   6   4   0     881     488   1
   7   4   0    7451     305   1
  -8  -4   5   16301     521  -2
   8   4   0   16301     521   1
   9   4   0    6055     265   1
  10   4   0   13040     486   1
  11   4   0     952      91   1
   1   5   0   20876    1246   1
   2   5   0   27769    1523   1
   3   5   0   10511    1006   1
   4   5   0   20076    1463   1
  -5  -5   3   14312    3356  -2
   5   5   0   14312    3356   1
   6   5   0    1763     121   1
   7   5   0     412      99   1
  -8  -5   5   29775     652  -2
   8   5   0   29775     652   1
   9   5   0    8380     278   1
  10   5   0    8832     240   1
   0  -6   0   84935    4044  -2
   0   6   0   84935    4044   1
   1   6   0    8422     870   1
   2   6   0    1520     386   1
   3   6   0    2089     811   1
   4   6   0   17480     375   1
  -5  -6   3   19782    2406  -2
   5   6   0   19782    2406   1
   6   6   0   12319     299   1
   7   6   0    1571      98   1
  -8  -6   5    1205     154  -2
   8   6   0    1205     154   1
   9   6   0    7388     194   1
  10   6   0    1558     379   1
   1   7   0    3579     122   1
   2   7   0    5226     139   1
   3   7   0   43666    1001   1
   4   7   0   12428     264   1
  -5  -7   3    5519     230  -2
   5   7   0    5519     230   1
   6   7   0   12147     376   1
   7   7   0   16351     408   1
  -8  -7   5    6233     241  -2
   8   7   0    6233     241   1
   9   7   0   12937     922   1
   0  -8   0    7739    1372  -2
   0   8   0    7739    1372   1
   1   8   0   26012     345   1
   2   8   0    2414     356   1
   3   8   0   10365     231   1
   4   8   0    7892     201   1
  -5  -8   3   20947     489  -2
   5   8   0   20947     489   1
   6   8   0    1570     115   1
   7   8   0    1617     142   1
  -8  -8   5    3033     158  -2
   8   8   0    3033     158   1
   1   9   0   14059     395   1
   2   9   0    3746     132   1
   3   9   0    8094     216   1
   4   9   0    1429     103   1
  -5  -9   3     962     129  -2
   5   9   0     962     129   1
   6   9   0    6858     223   1
   7   9   0     340      52   1
   0 -10   0    7419     615  -2
   0  10   0    7419     615   1
   1  10   0    1644     106   1
   2  10   0    2166     113   1
   3  10   0    2170     260   1
   4  10   0    1465     112   1
  -5 -10   3    1144      87  -2
   5  10   0    1144      87   1
   1  11   0    1374      65   1
  -1 -11   1    1791      69   1
   0  11   1    6611     179  -2
   0 -11   1    6611     179   1
   1 -11   1    1363      60   1
   5  10  -2    3637     104  -2
  -5 -10   1    3637     104   1
  -4 -10   1    4334     144   1
  -3 -10   1    9034     280   1
  -2 -10   1     870     109   1
  -1 -10   1    3788     183   1
   0  10   1    6944     240  -2
   0 -10   1    6944     240   1
   1 -10   1     569      81   1
   2 -10   1    3276     210   1
   3 -10   1    5767     302   1
   4 -10   1    2486     108   1
  -5  10   4    6806     223  -2
   5 -10   1    6806     223   1
  -7  -9   1    2801     113   1
  -6  -9   1    4709     190   1
   5   9  -2    8150     234  -2
  -5  -9   1    8150     234   1
  -4  -9   1    2919     154   1
  -3  -9   1    1591     123   1
  -2  -9   1     155     191   1
  -1  -9   1   14500     479   1
   0   9   1     803     128  -2
   0  -9   1     803     128   1
   1  -9   1   38162    1217   1
   2  -9   1       9      67   1
   3  -9   1   15485     531   1
   4  -9   1    2799     129   1
  -5   9   4    3380     145  -2
   5  -9   1    3380     145   1
   6  -9   1    4288     169   1
   8   8  -4    3378     257  -2
  -8  -8   1    3378     257   1
  -7  -8   1    5471     177   1
  -6  -8   1     165      57   1
   5   8  -2    9123     242  -2
  -5  -8   1    9123     242   1
  -4  -8   1    2510     150   1
  -3  -8   1     974     115   1
  -2  -8   1   21351     627   1
  -1  -8   1   20428     593   1
   0   8   1   23378     644  -2
   0  -8   1   23378     644   1
   1  -8   1    7976     341   1
   2  -8   1    1094     151   1
   3  -8   1   13255    1541   1
   4  -8   1    6989     329   1
  -5   8   4   19710     554  -2
   5  -8   1   19710     554   1
   6  -8   1    1023      80   1
   7  -8   1    2240     114   1
   8  -8   1    3937     325   1
  -9  -7   1    6817     208   1
   8   7  -4    2797     122  -2
  -8  -7   1    2797     122   1
  -7  -7   1    1353     155   1
  -6  -7   1    5873     201   1
   5   7  -2    6724     195  -2
  -5  -7   1    6724     195   1
  -4  -7   1     837     129   1
  -3  -7   1   17652     896   1
  -2  -7   1    5579     270   1
  -1  -7   1     689     112   1
   0   7   1    7558     870  -2
   0  -7   1    7558     870   1
   1  -7   1     137     283   1
   2  -7   1    2820     442   1
   3  -7   1   32121     612   1
   4  -7   1    4392     223   1
  -5   7   4    8450     264  -2
   5  -7   1    8450     264   1
   6  -7   1   15558     322   1
   7  -7   1    7432     239   1
  -8   7   6    5073     181  -2
   8  -7   1    5073     181   1
   9  -7   1    1461     162   1
 -10  -6   1    1206      88   1
  -9  -6   1    9421     269   1
   8   6  -4    5633     208  -2
  -8  -6   1    5633     208   1
  -7  -6   1   49787     690   1
  -6  -6   1    6772     225   1
   5   6  -2   14215     474  -2
  -5  -6   1   14215     474   1
  -4  -6   1   27858     634   1
  -3  -6   1    1425     678   1
  -2  -6   1     802     306   1
  -1  -6   1    3662     637   1
   0   6   1   47491    2340  -2
   0  -6   1   47491    2340   1
   1  -6   1   14629    1305   1
   2  -6   1   19646    1517   1
   3  -6   1    9587    1615   1
   4  -6   1   31803     595   1
   6  -6   1    8206    1454   1
   7  -6   1    4568     181   1
  -8   6   6    5249     202  -2
   8  -6   1    5249     202   1
   9  -6   1   15618     403   1
  10  -6   1    5236     307   1
 -10  -5   1     830      76   1
  -9  -5   1    1918     104   1
   8   5  -4   17868     495  -2
  -8  -5   1   17868     495   1
  -7  -5   1    5356     449   1
  -6  -5   1    2590     125   1
   5   5  -2   53635    2950  -2
  -5  -5   1   53635    2950   1
  -4  -5   1   16565    1999   1
  -3  -5   1   55305    3651   1
  -2  -5   1   20750    1371   1
  -1  -5   1   30496    1664   1
   0   5   1   26851    1589  -2
   0  -5   1   26851    1589   1
   1  -5   1   45335    2084   1
   2  -5   1   41497    2018   1
   3  -5   1    3381     583   1
   4  -5   1   15179    1934   1
  -5   5   4    1722     446  -2
   5  -5   1    1722     446   1
   6  -5   1    4571     438   1
   7  -5   1   16314     438   1
  -8   5   6    5689     214  -2
   8  -5   1    5689     214   1
   9  -5   1    8889     225   1
  10  -5   1   22290     767   1
 -11  -4   1    3106     807   1
 -10  -4   1    9086     868   1
  -9  -4   1    7902     289   1
   8   4  -4   14990     304  -2
  -8  -4   1   14990     304   1
  -7  -4   1   38082     766   1
  -6  -4   1     420     157   1
   5   4  -2   30735    1627  -2
  -5  -4   1   30735    1627   1
  -4  -4   1   19124    1937   1
  -3  -4   1   92720    2611   1
  -2  -4   1   97793    3665   1
  -1  -4   1  166302    3624   1
   0   4   1  118550    3024  -2
   0  -4   1  118550    3024   1
   1  -4   1    6947     980   1
   2  -4   1   54015    2302   1
   3  -4   1   47819    2371   1
   4  -4   1    1532     351   1
  -5   4   4   16943    1340  -2
   5  -4   1   16943    1340   1
   6  -4   1     407      79   1
   7  -4   1    4280     214   1
  -8   4   6   25724     481  -2
   8  -4   1   25724     481   1
   9  -4   1    3000     238   1
  10  -4   1    8228     329   1
  11  -4   1     620     113   1
 -11  -3   1    8539     974   1
 -10  -3   1    2926     332   1
  -9  -3   1    4751     250   1
   8   3  -4     562      74  -2
  -8  -3   1     562      74   1
  -7  -3   1    2271     132   1
  -6  -3   1   20964     964   1
   5   3  -2   26677    1753  -2
  -5  -3   1   26677    1753   1
  -4  -3   1    2919     387   1
  -3  -3   1   36636    1382   1
  -2  -3   1   29937    1228   1
  -1  -3   1   68479    1896   1
   0   3   1   10916     752  -2
   0  -3   1   10916     752   1
   1  -3   1   97527    2539   1
   2  -3   1   88926    2356   1
   3  -3   1    3236     475   1
   4  -3   1     305     140   1
  -5   3   4  270950    4510  -2
   5  -3   1  270950    4510   1
   6  -3   1   40807    1247   1
   7  -3   1    4297     162   1
  -8   3   6   35606     740  -2
   8  -3   1   35606     740   1
   9  -3   1    2047     133   1
  10  -3   1    6389     287   1
  11  -3   1    1077     125   1
 -12  -2   1     114      53   1
 -11  -2   1    1110     145   1
 -10  -2   1   11653     410   1
  -9  -2   1    3804     197   1
   8   2  -4   18192    1130  -2
  -8  -2   1   18192    1130   1
  -7  -2   1    1158     567   1
  -6  -2   1   10080     524   1
   5   2  -2  132477    8329  -2
  -5  -2   1  132477    8329   1
  -4  -2   1   55468    1522   1
  -3  -2   1  389947    6846   1
  -2  -2   1   17603     743   1
  -1  -2   1  123597    2620   1
   0   2   1  251976    3667  -2
   0  -2   1  251976    3667   1
   1  -2   1    1760     259   1
   2  -2   1  118067    2318   1
   3  -2   1  336546   30867   1
   4  -2   1    1966     268   1
  -5   2   4   77050    1606  -2
   5  -2   1   77050    1606   1
   6  -2   1   52068    1556   1
   7  -2   1    5001     716   1
  -8   2   6    6449     222  -2
   8  -2   1    6449     222   1
   9  -2   1   14092     548   1
  10  -2   1   17179     621   1
  11  -2   1    6226    1591   1
 -12  -1   1    2371     152   1
 -11  -1   1    4908     198   1
 -10  -1   1    1705     185   1
  -9  -1   1   39008    1427   1
   8   1  -4   21868    3620  -2
  -8  -1   1   21868    3620   1
  -7  -1   1    4080    1001   1
  -6  -1   1   11795     723   1
   5   1  -2   41056    2409  -2
  -5  -1   1   41056    2409   1
  -4  -1   1  124540    4728   1
  -3  -1   1  148697    2451   1
  -2  -1   1  654590    5847   1
  -1  -1   1  113590    4550   1
   0   1   1  197762    8441  -2
   0  -1   1  197762    8441   1
   1  -1   1  405779    6057   1
   2  -1   1 1373560   16360   1
   3  -1   1  358959    9929   1
   4  -1   1    1749     165   1
  -5   1   4   27525    6084  -2
   5  -1   1   27525    6084   1
   6  -1   1   21112    1297   1
   7  -1   1    4519    1014   1
  -8   1   6   10126    2367  -2
   8  -1   1   10126    2367   1
   9  -1   1     653     105   1
  10  -1   1    5876     268   1
  11  -1   1    7060     281   1
  12  -1   1    3635     169   1
 -12   0   1      66      29   1
 -11   0   1     213      67   1
 -10   0   1   16387     636   1
  -9   0   1    2924     237   1
   8   0  -4   18898     686  -2
  -8   0   1   18898     686   1
  -7   0   1   17135    1991   1
  -6   0   1   11762    1525   1
   5   0  -2   10556     540  -2
  -5   0   1   10556     540   1
  -4   0   1   35928     736   1
  -3   0   1  125673    2329   1
  -2   0   1   88406    1610   1
  -1   0   1     160      30   1
   1   0   1    4425     152   1
   2   0   1  535036    5178   1
   3   0   1   41504    1901   1
   4   0   1    3335     395   1
   6   0   1    4208     977   1
   7   0   1    1340     384   1
  -8   0   6   50651    4682  -2
   8   0   1   50651    4682   1
   9   0   1    5113     463   1
  10   0   1    6396    2284   1
  11   0   1    8066     613   1
  12   0   1     259      83   1
 -12   1   1    2272      86   1
 -11   1   1    4883     254   1
 -10   1   1    1573     289   1
  -9   1   1   35413    1263   1
   8  -1  -4   29158    6311  -2
  -8   1   1   29158    6311   1
  -7   1   1    3746     565   1
  -6   1   1   12224     714   1
   5  -1  -2   38769    1326  -2
  -5   1   1   38769    1326   1
  -4   1   1  135509    2398   1
  -3   1   1  154164    2011   1
  -2   1   1  638975    5990   1
  -1   1   1  114978    1408   1
   0  -1   1  215294    3222  -2
   0   1   1  215294    3222   1
   1   1   1  387669    3210   1
   2   1   1 1488562   10778   1
   3   1   1  363231    4270   1
   4   1   1    1785     216   1
  -5  -1   4   19068    2609  -2
   5   1   1   19068    2609   1
   6   1   1   24324    1207   1
   7   1   1    5834     549   1
  -8  -1   6    6062     302  -2
   8   1   1    6062     302   1
   9   1   1     622     115   1
  10   1   1    6731     305   1
  11   1   1    8423     743   1
  12   1   1    3687     139   1
 -12   2   1     112      34   1
 -11   2   1    1098     201   1
 -10   2   1   11017     407   1
  -9   2   1    3346     184   1
   8  -2  -4   18107     739  -2
  -8   2   1   18107     739   1
  -7   2   1     767     290   1
  -6   2   1    9716     684   1
   5  -2  -2  112837    7436  -2
  -5   2   1  112837    7436   1
  -4   2   1   56125    1522   1
  -3   2   1  391686    4268   1
  -2   2   1   17966     537   1
  -1   2   1  125634    4838   1
   0  -2   1  290660    5303  -2
   0   2   1  290660    5303   1
   1   2   1    1418     178   1
   2   2   1  115255    3832   1
   3   2   1  333009    2946   1
   4   2   1    2253     187   1
  -5  -2   4   79284    1397  -2
   5   2   1   79284    1397   1
   6   2   1   55827    4748   1
   7   2   1    4556     590   1
  -8  -2   6    7200     545  -2
   8   2   1    7200     545   1
   9   2   1   15420     515   1
  10   2   1   17008     485   1
  11   2   1    5262     180   1
 -11   3   1    8417     360   1
 -10   3   1    2478     210   1
  -9   3   1    4936     271   1
   8  -3  -4     614      72  -2
  -8   3   1     614      72   1
  -7   3   1    2220     153   1
  -6   3   1   21898    1229   1
   5  -3  -2   23226    1043  -2
  -5   3   1   23226    1043   1
  -4   3   1    3086     308   1
  -3   3   1   39104    1490   1
  -2   3   1   31045    1414   1
  -1   3   1   68220    1800   1
   0  -3   1   12570     667  -2
   0   3   1   12570     667   1
   1   3   1   95122    1628   1
   2   3   1   87009    1666   1
   3   3   1    9832    7128   1
   4   3   1     489     133   1
  -5  -3   4  279776    4210  -2
   5   3   1  279776    4210   1
   6   3   1   43582    1774   1
   7   3   1    4685     361   1
  -8  -3   6   36289    3130  -2
   8   3   1   36289    3130   1
   9   3   1    1827     174   1
  10   3   1    6447     296   1
  11   3   1    1082     102   1
 -11   4   1    2941     804   1
 -10   4   1    9275     332   1
  -9   4   1    8337     312   1
   8  -4  -4   12659     539  -2
  -8   4   1   12659     539   1
  -7   4   1   39564    1516   1
  -6   4   1     215     270   1
   5  -4  -2   26652    1639  -2
  -5   4   1   26652    1639   1
  -4   4   1   17698    1242   1
  -3   4   1  111428   17482   1
  -2   4   1   96107    2546   1
  -1   4   1  166343    8468   1
   0  -4   1  137982    2767  -2
   0   4   1  137982    2767   1
   1   4   1    6074     456   1
   2   4   1   52262    1918   1
   3   4   1   49623    2059   1
   4   4   1    1372     368   1
  -5  -4   4   10105    1545  -2
   5   4   1   10105    1545   1
   6   4   1     227      77   1
   7   4   1    4186     239   1
  -8  -4   6   25453     658  -2
   8   4   1   25453     658   1
   9   4   1    3309     177   1
  10   4   1    8519     318   1
  11   4   1     621      72   1
 -10   5   1     776      77   1
  -9   5   1    2146     106   1
   8  -5  -4   13746    1383  -2
  -8   5   1   13746    1383   1
  -7   5   1    5528     430   1
  -6   5   1    2886     122   1
   5  -5  -2   44506    2302  -2
  -5   5   1   44506    2302   1
  -4   5   1   13462    2140   1
  -3   5   1   53580    2313   1
  -2   5   1   20257    1714   1
  -1   5   1   29122    1449   1
   0  -5   1   32149    2001  -2
   0   5   1   32149    2001   1
   1   5   1   45915    1440   1
   2   5   1   42382    1976   1
   3   5   1    4126     645   1
   4   5   1   14579    1821   1
  -5  -5   4    2251     111  -2
   5   5   1    2251     111   1
   6   5   1    4343     190   1
   7   5   1   16482     426   1
  -8  -5   6    4750     242  -2
   8   5   1    4750     242   1
   9   5   1    9275     286   1
  10   5   1   21622     317   1
 -10   6   1    1196     132   1
  -9   6   1    9777     223   1
   8  -6  -4    4664     217  -2
  -8   6   1    4664     217   1
  -7   6   1   53495     717   1
  -6   6   1    7482     242   1
   5  -6  -2   13414     506  -2
  -5   6   1   13414     506   1
  -4   6   1   28339     679   1
  -3   6   1     438     254   1
  -2   6   1     376     245   1
  -1   6   1    3675     759   1
   0  -6   1   51571    2201  -2
   0   6   1   51571    2201   1
   1   6   1   15571    1786   1
   2   6   1   18179    1976   1
   3   6   1    9063    1447   1
   4   6   1   31928     616   1
  -5  -6   4   36122    4791  -2
   5   6   1   36122    4791   1
   6   6   1    6332     255   1
   7   6   1    4583     165   1
  -8  -6   6    5232     176  -2
   8   6   1    5232     176   1
   9   6   1   16965     296   1
  10   6   1    5796     200   1
  -9   7   1    7284     558   1
   8  -7  -4    2782     154  -2
  -8   7   1    2782     154   1
  -7   7   1    1223     143   1
  -6   7   1    5656     212   1
   5  -7  -2    6680     194  -2
  -5   7   1    6680     194   1
  -4   7   1     992      72   1
  -3   7   1   17378    1020   1
  -2   7   1    5889     154   1
  -1   7   1     572      61   1
   0  -7   1    7630     427  -2
   0   7   1    7630     427   1
   1   7   1     388      52   1
   2   7   1    6042    1172   1
   3   7   1   30979    2086   1
   4   7   1    4461     145   1
  -5  -7   4    8868     220  -2
   5   7   1    8868     220   1
   6   7   1   16706     432   1
   7   7   1    7819     242   1
  -8  -7   6    4658     195  -2
   8   7   1    4658     195   1
   9   7   1    1741      96   1
   8  -8  -4    3247     161  -2
  -8   8   1    3247     161   1
  -7   8   1    5917     258   1
  -6   8   1     372     119   1
   5  -8  -2    8401     293  -2
  -5   8   1    8401     293   1
  -4   8   1    2403     112   1
  -3   8   1     975      72   1
  -2   8   1   21826     328   1
  -1   8   1   20224     380   1
   0  -8   1   27198     704  -2
   0   8   1   27198     704   1
   1   8   1    8164     259   1
   2   8   1     798      73   1
   3   8   1   11909    1187   1
   4   8   1    7188     198   1
  -5  -8   4   16349     629  -2
   5   8   1   16349     629   1
   6   8   1    1078      89   1
   7   8   1    2025     128   1
   8   8   1    4364     354   1
  -7   9   1    2783     132   1
  -6   9   1    4993     217   1
   5  -9  -2    7864     210  -2
  -5   9   1    7864     210   1
  -4   9   1    2949     171   1
  -3   9   1    1374      90   1
  -2   9   1    1085     242   1
  -1   9   1   15176     299   1
   0  -9   1     731      77  -2
   0   9   1     731      77   1
   1   9   1   42081    1152   1
   2   9   1      -9      56   1
   3   9   1   14294     419   1
   4   9   1    2766     121   1
  -5  -9   4    2937     154  -2
   5   9   1    2937     154   1
   6   9   1    4553     164   1
   5 -10  -2    3458     146  -2
  -5  10   1    3458     146   1
  -4  10   1    4598     388   1
  -3  10   1    8257     252   1
  -2  10   1     694      97   1
  -1  10   1    3857     140   1
   0 -10   1    5854     208  -2
   0  10   1    5854     208   1
   1  10   1     514      70   1
   2  10   1    3215     154   1
   3  10   1    2945     177   1
   4  10   1    2573     230   1
  -5 -10   4    5920     660  -2
   5  10   1    5920     660   1
  -1  11   1    2086      96   1
   0 -11   1    6198     223  -2
   0  11   1    6198     223   1
   1  11   1    1416      66   1
  -1 -11   2     770      43   1
   0  11   2    4571     184  -2
   0 -11   2    4571     184   1
   5  10  -1    2843     111  -2
  -5 -10   2    2843     111   1
  -4 -10   2    1723     100   1
  -3 -10   2   11382     307   1
  -2 -10   2    5190     220   1
  -1 -10   2    3592     145   1
   0  10   2      45      46  -2
   0 -10   2      45      46   1
   1 -10   2    2989     151   1
   2 -10   2     993      90   1
   3 -10   2    6795     229   1
   4 -10   2    2117      99   1
  -7  -9   2    8318     488   1
  -6  -9   2    2043     131   1
   5   9  -1    6447     213  -2
  -5  -9   2    6447     213   1
  -4  -9   2    3213     158   1
  -3  -9   2    3872     267   1
  -2  -9   2    1400     167   1
  -1  -9   2   49273     939   1
   0   9   2    5738     299  -2
   0  -9   2    5738     299   1
   1  -9   2    3534     366   1
   2  -9   2    3292     475   1
   3  -9   2    6997     310   1
   4  -9   2     549      70   1
  -5   9   5      68      32  -2
   5  -9   2      68      32   1
   6  -9   2    4903     237   1
   8   8  -3    2099     107  -2
  -8  -8   2    2099     107   1
  -7  -8   2    1735     126   1
  -6  -8   2    5711     207   1
   5   8  -1    7087     295  -2
  -5  -8   2    7087     295   1
  -4  -8   2    9359     252   1
  -3  -8   2    7451     404   1
  -2  -8   2    3730     377   1
  -1  -8   2   20993     883   1
   0   8   2   11596     618  -2
   0  -8   2   11596     618   1
   1  -8   2   29165    1001   1
   2  -8   2    6078     291   1
   3  -8   2    7869     832   1
   4  -8   2    8288     361   1
  -5   8   5   13244     253  -2
   5  -8   2   13244     253   1
   6  -8   2    1669     133   1
   7  -8   2    1122      87   1
   8  -8   2    6107     321   1
  -9  -7   2    1200     124   1
   8   7  -3    8107     232  -2
  -8  -7   2    8107     232   1
  -7  -7   2    2985     159   1
  -6  -7   2   14280     366   1
   5   7  -1    4662     179  -2
  -5  -7   2    4662     179   1
  -4  -7   2   26868     494   1
  -3  -7   2   28819    1288   1
  -2  -7   2   60639     972   1
  -1  -7   2    7772     519   1
   0   7   2    4017     325  -2
   0  -7   2    4017     325   1
   1  -7   2     558     245   1
   2  -7   2    9054     939   1
   3  -7   2   22290    1807   1
   4  -7   2    2925     177   1
  -5   7   5   14534     345  -2
   5  -7   2   14534     345   1
   6  -7   2   21032     427   1
   7  -7   2    5779     205   1
   8  -7   2    1180      88   1
   9  -7   2    6524     187   1
 -10  -6   2    1006     126   1
  -9  -6   2     712      83   1
   8   6  -3    3784     140  -2
  -8  -6   2    3784     140   1
  -7  -6   2   19925     423   1
  -6  -6   2   16551     398   1
   5   6  -1   14720     323  -2
  -5  -6   2   14720     323   1
  -4  -6   2   24331     588   1
  -3  -6   2    6853    1395   1
  -2  -6   2   45108    3554   1
  -1  -6   2    5218     735   1
   0   6   2     961     362  -2
   0  -6   2     961     362   1
   1  -6   2     -35     191   1
   2  -6   2   65962    5338   1
   3  -6   2    4422    1697   1
   4  -6   2   27188     703   1
  -5   6   5   13757     670  -2
   5  -6   2   13757     670   1
   6  -6   2    9139     306   1
   7  -6   2    2422     143   1
  -8   6   7   11567     296  -2
   8  -6   2   11567     296   1
   9  -6   2    7253     194   1
 -11  -5   2    4125     151   1
 -10  -5   2    5967     203   1
  -9  -5   2    5656     161   1
   8   5  -3    6408     229  -2
  -8  -5   2    6408     229   1
  -7  -5   2    4831     160   1
  -6  -5   2   23071     431   1
   5   5  -1   42044    5827  -2
  -5  -5   2   42044    5827   1
  -4  -5   2    8965    1476   1
  -3  -5   2    6506    1332   1
  -2  -5   2   31380    1654   1
  -1  -5   2   54405    2234   1
   0   5   2    3895     604  -2
   0  -5   2    3895     604   1
   1  -5   2   47986    2453   1
   2  -5   2   96449    3182   1
   3  -5   2   18463    1866   1
   4  -5   2   17088    1845   1
  -5   5   5    2293     169  -2
   5  -5   2    2293     169   1
   6  -5   2   13561     487   1
   7  -5   2   18071     469   1
  -8   5   7   12764     390  -2
   8  -5   2   12764     390   1
   9  -5   2     323      59   1
  10  -5   2    1207     137   1
 -11  -4   2    1420     128   1
 -10  -4   2    2509     161   1
  -9  -4   2   23452     449   1
   8   4  -3    9273     326  -2
  -8  -4   2    9273     326   1
  -7  -4   2    4386     167   1
  -6  -4   2   16180    1092   1
   5   4  -1   25158    3624  -2
  -5  -4   2   25158    3624   1
  -4  -4   2   16118    1807   1
  -3  -4   2    9510     846   1
  -2  -4   2    3450     634   1
  -1  -4   2  144506    3317   1
   0   4   2  107223    3060  -2
   0  -4   2  107223    3060   1
   1  -4   2   92576    3763   1
   2  -4   2    1223     345   1
   3  -4   2   77879    6566   1
   4  -4   2    6287    1021   1
  -5   4   5   50093    2334  -2
   5  -4   2   50093    2334   1
   6  -4   2    8828     354   1
   7  -4   2    4255     180   1
  -8   4   7   68154    1278  -2
   8  -4   2   68154    1278   1
   9  -4   2    9035     280   1
  10  -4   2    7022     294   1
  11  -4   2   11630     851   1
 -11  -3   2    1741     663   1
 -10  -3   2    6280     431   1
  -9  -3   2    8059     277   1
   8   3  -3    8779     284  -2
  -8  -3   2    8779     284   1
  -7  -3   2    1297     103   1
  -6  -3   2   28183    1156   1
   5   3  -1   28293    1429  -2
  -5  -3   2   28293    1429   1
  -4  -3   2   13383    1425   1
  -3  -3   2    3196     965   1
  -2  -3   2    2569     346   1
  -1  -3   2  120357    6247   1
   0   3   2   45735    1551  -2
   0  -3   2   45735    1551   1
   1  -3   2  297166    6875   1
   2  -3   2   41161    1582   1
   3  -3   2   18396    1624   1
   4  -3   2   10534    1461   1
  -5   3   5  163148    2789  -2
   5  -3   2  163148    2789   1
   6  -3   2   16915     929   1
   7  -3   2    3130     150   1
  -8   3   7   38040     793  -2
   8  -3   2   38040     793   1
   9  -3   2    1971     129   1
  10  -3   2   24554    1784   1
  11  -3   2    3356     226   1
 -12  -2   2    5783     317   1
 -11  -2   2    3323    1525   1
 -10  -2   2   14798     537   1
  -9  -2   2   11184     436   1
   8   2  -3   31480    1842  -2
  -8  -2   2   31480    1842   1
  -7  -2   2   23739    1544   1
  -6  -2   2   20809     763   1
   5   2  -1  162256    6616  -2
  -5  -2   2  162256    6616   1
  -4  -2   2   19682     643   1
  -3  -2   2  121479    1506   1
  -2  -2   2  133234    2148   1
  -1  -2   2   62039    1479   1
   0   2   2  350350   22214  -2
   0  -2   2  350350   22214   1
   1  -2   2   72491    1716   1
   2  -2   2   19862    1391   1
   3  -2   2  160909    3472   1
   4  -2   2   20944     747   1
  -5   2   5  137624    2427  -2
   5  -2   2  137624    2427   1
   6  -2   2   26019    1559   1
   7  -2   2    6213     224   1
  -8   2   7    7047     238  -2
   8  -2   2    7047     238   1
   9  -2   2     907     102   1
  10  -2   2    1333     108   1
  11  -2   2    2150     219   1
 -12  -1   2    5031     236   1
 -11  -1   2    8321     369   1
 -10  -1   2   15458     554   1
  -9  -1   2   10305     342   1
   8   1  -3   18002    2361  -2
  -8  -1   2   18002    2361   1
  -7  -1   2   13849    1815   1
  -6  -1   2     493     159   1
   5   1  -1   34590    4839  -2
  -5  -1   2   34590    4839   1
  -4  -1   2  167138    2208   1
  -3  -1   2    9959     480   1
  -2  -1   2  344349    2817   1
  -1  -1   2   68921    3035   1
   0   1   2  264235   22185  -2
   0  -1   2  264235   22185   1
   1  -1   2    5381     270   1
   2  -1   2  416565    5805   1
   3  -1   2  316230    3501   1
   4  -1   2     918     125   1
  -5   1   5   50461   24700  -2
   5  -1   2   50461   24700   1
   6  -1   2   29491    1571   1
   7  -1   2   39353    3006   1
  -8   1   7   30301    2551  -2
   8  -1   2   30301    2551   1
   9  -1   2     293      80   1
  10  -1   2    6147     271   1
  11  -1   2    5423     294   1
 -12   0   2      57      52   1
 -11   0   2   16551     539   1
 -10   0   2      79      85   1
  -9   0   2   17610     667   1
   8   0  -3    5441     304  -2
  -8   0   2    5441     304   1
  -7   0   2    7990    1344   1
  -6   0   2    3633     857   1
   5   0  -1    6118    1395  -2
  -5   0   2    6118    1395   1
  -4   0   2   45604    1053   1
  -3   0   2   18185     745   1
  -2   0   2   88372    1530   1
  -1   0   2   41616     723   1
   0   0   2   84295    1577  -2
   0   0   2   84295    1577   1
   1   0   2    7467     195   1
   2   0   2  152855    1706   1
   3   0   2     558     322   1
   4   0   2   73950    2493   1
  -5   0   5   65986    3124  -2
   5   0   2   65986    3124   1
   6   0   2    7081     825   1
   7   0   2    -168     213   1
  -8   0   7   12393     417  -2
   8   0   2   12393     417   1
   9   0   2     114      86   1
  10   0   2    2504     409   1
  11   0   2    3407     253   1
 -12   1   2    4863     170   1
 -11   1   2    7895     305   1
 -10   1   2   15038     406   1
  -9   1   2    9846     336   1
   8  -1  -3   14687    1643  -2
  -8   1   2   14687    1643   1
  -7   1   2   11739    1020   1
  -6   1   2     427     192   1
   5  -1  -1   39204    4170  -2
  -5   1   2   39204    4170   1
  -4   1   2  161017    2068   1
  -3   1   2   10171    1647   1
  -2   1   2  348660    3381   1
  -1   1   2   63535    1094   1
   0  -1   2  260050    4021  -2
   0   1   2  260050    4021   1
   1   1   2    5817     167   1
   2   1   2  437144    4735   1
   3   1   2  323022    3571   1
   4   1   2     786     181   1
  -5  -1   5   25665    4301  -2
   5   1   2   25665    4301   1
   6   1   2   30112    1840   1
   7   1   2   43762    3102   1
  -8  -1   7   26417     744  -2
   8   1   2   26417     744   1
   9   1   2     401     111   1
  10   1   2    6289     967   1
  11   1   2    5717     212   1
 -12   2   2    4471     238   1
 -11   2   2    1227     134   1
 -10   2   2   15634     506   1
  -9   2   2    9511     265   1
   8  -2  -3   28053    1555  -2
  -8   2   2   28053    1555   1
  -7   2   2   23734    1463   1
  -6   2   2   20502    1012   1
   5  -2  -1  146397    5873  -2
  -5   2   2  146397    5873   1
  -4   2   2   19191     724   1
  -3   2   2  128467    2629   1
  -2   2   2  136391    2431   1
  -1   2   2   59333    1303   1
   0  -2   2  376744    5906  -2
   0   2   2  376744    5906   1
   1   2   2   69056    1731   1
   2   2   2   18243     401   1
   3   2   2  174017    1745   1
   4   2   2   21838     649   1
  -5  -2   5  142543    1996  -2
   5   2   2  142543    1996   1
   6   2   2   26988     938   1
   7   2   2    6796     395   1
  -8  -2   7    8055     601  -2
   8   2   2    8055     601   1
   9   2   2     925     144   1
  10   2   2    1213     181   1
  11   2   2    2384     221   1
 -11   3   2     916     126   1
 -10   3   2    7012     290   1
  -9   3   2    7786     275   1
   8  -3  -3    7542     409  -2
  -8   3   2    7542     409   1
  -7   3   2    1110      98   1
  -6   3   2   28668    1274   1
   5  -3  -1   25263     981  -2
  -5   3   2   25263     981   1
  -4   3   2   12977     634   1
  -3   3   2   10573    2379   1
  -2   3   2    2138     351   1
  -1   3   2  119841    4731   1
   0  -3   2   54060    2032  -2
   0   3   2   54060    2032   1
   1   3   2  277610    3474   1
   2   3   2   40757    1368   1
   3   3   2   18512    1136   1
   4   3   2   10938    1365   1
  -5  -3   5  176938    4847  -2
   5   3   2  176938    4847   1
   6   3   2   18766     981   1
   7   3   2    3479     190   1
  -8  -3   7   37176    1418  -2
   8   3   2   37176    1418   1
   9   3   2    1854     388   1
  10   3   2   24669     576   1
  11   3   2    3727     165   1
 -11   4   2    1489     185   1
 -10   4   2    2141     106   1
  -9   4   2   24208     814   1
   8  -4  -3    6583     858  -2
  -8   4   2    6583     858   1
  -7   4   2    4528     209   1
  -6   4   2   15394    1849   1
   5  -4  -1   22389    4288  -2
  -5   4   2   22389    4288   1
  -4   4   2   15463    1245   1
  -3   4   2   25962   17032   1
  -2   4   2    3681     553   1
  -1   4   2  143823    5823   1
   0  -4   2  128536    3763  -2
   0   4   2  128536    3763   1
   1   4   2   91009    2232   1
   2   4   2     868     269   1
   3   4   2   72689    3618   1
   4   4   2    5900    1093   1
  -5  -4   5   17547    2093  -2
   5   4   2   17547    2093   1
   6   4   2    9092     522   1
   7   4   2    4385     249   1
  -8  -4   7   65601     943  -2
   8   4   2   65601     943   1
   9   4   2    9949     394   1
  10   4   2    7817     360   1
  11   4   2   11806     285   1
 -11   5   2    5190     959   1
 -10   5   2    6064     297   1
  -9   5   2    6143     221   1
   8  -5  -3    5098     380  -2
  -8   5   2    5098     380   1
  -7   5   2    4808     162   1
  -6   5   2   23122     643   1
   5  -5  -1   35701    3763  -2
  -5   5   2   35701    3763   1
  -4   5   2    8867     946   1
  -3   5   2    7078     907   1
  -2   5   2   34772    3822   1
  -1   5   2   53729    1940   1
   0  -5   2    4417     515  -2
   0   5   2    4417     515   1
   1   5   2   47905    1781   1
   2   5   2   90726    4223   1
   3   5   2   17394    1923   1
   4   5   2   19253    2138   1
  -5  -5   5    1748      94  -2
   5   5   2    1748      94   1
   6   5   2   13696     444   1
   7   5   2   19025     548   1
  -8  -5   7    6102     369  -2
   8   5   2    6102     369   1
   9   5   2     279      50   1
  10   5   2     910     107   1
 -10   6   2     972     124   1
  -9   6   2     853      70   1
   8  -6  -3    3791     158  -2
  -8   6   2    3791     158   1
  -7   6   2   20786     358   1
  -6   6   2   17959     352   1
   5  -6  -1   14201     316  -2
  -5   6   2   14201     316   1
  -4   6   2   25085     383   1
  -3   6   2    7972     912   1
  -2   6   2   49634    2184   1
  -1   6   2    4858     645   1
   0  -6   2     898     286  -2
   0   6   2     898     286   1
   1   6   2     591     340   1
   2   6   2   66046    3911   1
   3   6   2    3229     937   1
   4   6   2   27679     583   1
  -5  -6   5   12340    1027  -2
   5   6   2   12340    1027   1
   6   6   2    9119     264   1
   7   6   2    2505     149   1
  -8  -6   7   11500     263  -2
   8   6   2   11500     263   1
   9   6   2    7766     191   1
  -9   7   2    1191     153   1
   8  -7  -3    8279     301  -2
  -8   7   2    8279     301   1
  -7   7   2    2884     174   1
  -6   7   2   15800     419   1
   5  -7  -1    3964     288  -2
  -5   7   2    3964     288   1
  -4   7   2   27091     930   1
  -3   7   2   23321    2657   1
  -2   7   2   62538    1670   1
  -1   7   2    7833     192   1
   0  -7   2    3902     187  -2
   0   7   2    3902     187   1
   1   7   2     460      53   1
   2   7   2   10986    1264   1
   3   7   2   17585    2134   1
   4   7   2    3341     123   1
  -5  -7   5   15828     422  -2
   5   7   2   15828     422   1
   6   7   2   22870     473   1
   7   7   2    6285     173   1
   8   7   2    1129      98   1
   9   7   2    6543     176   1
   8  -8  -3    2138     137  -2
  -8   8   2    2138     137   1
  -7   8   2    1519     204   1
  -6   8   2    6039     233   1
   5  -8  -1    5826     343  -2
  -5   8   2    5826     343   1
  -4   8   2    9224     241   1
  -3   8   2    5139     281   1
  -2   8   2    3731     129   1
  -1   8   2   21332     337   1
   0  -8   2   14200     496  -2
   0   8   2   14200     496   1
   1   8   2   29769     537   1
   2   8   2    6302     146   1
   3   8   2    4114     635   1
   4   8   2    8487     213   1
  -5  -8   5   12942     323  -2
   5   8   2   12942     323   1
   6   8   2    1601     109   1
   7   8   2    1137      97   1
   8   8   2    6140     234   1
  -7   9   2    9089     247   1
  -6   9   2    2210     114   1
   5  -9  -1    4604     319  -2
  -5   9   2    4604     319   1
  -4   9   2    3185     168   1
  -3   9   2    4836     696   1
  -2   9   2    1292      80   1
  -1   9   2   50450     818   1
   0  -9   2    5132     261  -2
   0   9   2    5132     261   1
   1   9   2    3661     205   1
   2   9   2    2440     144   1
   3   9   2    4889     518   1
   4   9   2     445      60   1
  -5  -9   5     154      50  -2
   5   9   2     154      50   1
   6   9   2    4494     161   1
   5 -10  -1    2537     123  -2
  -5  10   2    2537     123   1
  -4  10   2    1796     133   1
  -3  10   2   11756     286   1
  -2  10   2    4844     228   1
  -1  10   2    3952     140   1
   0 -10   2      54      40  -2
   0  10   2      54      40   1
   1  10   2    3045     136   1
   2  10   2     989      77   1
   3  10   2    5830     185   1
   4  10   2    2278     222   1
  -1  11   2     845      62   1
   0 -11   2    4378     141  -2
   0  11   2    4378     141   1
   5  10   0    1006      75  -2
  -5 -10   3    1006      75   1
  -4 -10   3    1573      95   1
  -3 -10   3    8174     224   1
  -2 -10   3     181      88   1
  -1 -10   3    2227     103   1
   0  10   3    5077     170  -2
   0 -10   3    5077     170   1
   1 -10   3    7227     194   1
   2 -10   3     463      86   1
   3 -10   3     528      64   1
   4 -10   3    1558      82   1
  -7  -9   3    7371     254   1
  -6  -9   3    4648     157   1
   5   9   0    2273     125  -2
  -5  -9   3    2273     125   1
  -4  -9   3    6240     217   1
  -3  -9   3   14637     529   1
  -2  -9   3   16999     445   1
  -1  -9   3   10741     296   1
   0   9   3     560      90  -2
   0  -9   3     560      90   1
   1  -9   3   23322     494   1
   2  -9   3    1478     129   1
   3  -9   3    6232     277   1
   4  -9   3    4261     169   1
  -5   9   6     992      80  -2
   5  -9   3     992      80   1
   6  -9   3   11777     351   1
   8   8  -2    1780      83  -2
  -8  -8   3    1780      83   1
  -7  -8   3    1857     281   1
  -6  -8   3    5962     212   1
   5   8   0   33113     556  -2
  -5  -8   3   33113     556   1
  -4  -8   3     881      99   1
  -3  -8   3   20015     439   1
  -2  -8   3    1062     310   1
  -1  -8   3    2777     317   1
   0   8   3     631     150  -2
   0  -8   3     631     150   1
   1  -8   3   55458    1464   1
   2  -8   3   12441     383   1
   3  -8   3    4629     265   1
   4  -8   3   16379     399   1
  -5   8   6    1908     139  -2
   5  -8   3    1908     139   1
   6  -8   3     946     124   1
   7  -8   3    1114      70   1
  -9  -7   3     655      70   1
   8   7  -2    5145     289  -2
  -8  -7   3    5145     289   1
  -7  -7   3    6771     201   1
  -6  -7   3    3505     141   1
   5   7   0    5953     185  -2
  -5  -7   3    5953     185   1
  -4  -7   3  131704    1126   1
  -3  -7   3   38134     954   1
  -2  -7   3   31093    1026   1
  -1  -7   3    7146     456   1
   0   7   3   35837    2141  -2
   0  -7   3   35837    2141   1
   1  -7   3    1045     225   1
   2  -7   3   30051     668   1
   3  -7   3    8974     467   1
   4  -7   3   21574     696   1
  -5   7   6   18629     454  -2
   5  -7   3   18629     454   1
   6  -7   3   12952     365   1
   7  -7   3    9989     313   1
   8  -7   3     708      70   1
 -10  -6   3    1100      85   1
  -9  -6   3     404      59   1
   8   6  -2    2400     122  -2
  -8  -6   3    2400     122   1
  -7  -6   3    7321    1827   1
  -6  -6   3   20233     382   1
   5   6   0   38873     465  -2
  -5  -6   3   38873     465   1
  -4  -6   3   19076     390   1
  -3  -6   3   11519    1820   1
  -2  -6   3   64252    4331   1
  -1  -6   3   23127    1576   1
   0   6   3   62475    2691  -2
   0  -6   3   62475    2691   1
   1  -6   3    2343     547   1
   2  -6   3   19798    1605   1
   3  -6   3   16984    1617   1
   4  -6   3      64      56   1
  -5   6   6   15088     430  -2
   5  -6   3   15088     430   1
   6  -6   3    4943     227   1
   7  -6   3    2035     136   1
   8  -6   3    9818     231   1
   9  -6   3    2487     108   1
 -11  -5   3    1622      79   1
 -10  -5   3    1831     108   1
  -9  -5   3    8944     263   1
   8   5  -2    9407     225  -2
  -8  -5   3    9407     225   1
  -7  -5   3   18363     396   1
  -6  -5   3    6789     200   1
   5   5   0   21030    1714  -2
  -5  -5   3   21030    1714   1
  -4  -5   3   37061    3066   1
  -3  -5   3   13244    1809   1
  -2  -5   3   45302    3327   1
  -1  -5   3   91254    4236   1
   0   5   3  159842    4023  -2
   0  -5   3  159842    4023   1
   1  -5   3   49670    2232   1
   2  -5   3   50397    3266   1
   3  -5   3    4621     992   1
   4  -5   3    4722    1007   1
  -5   5   6    9329     974  -2
   5  -5   3    9329     974   1
   6  -5   3     289      96   1
   7  -5   3   33028     962   1
   8  -5   3    2605     147   1
   9  -5   3   19070     385   1
  10  -5   3    7769     254   1
 -11  -4   3    1824     313   1
 -10  -4   3      29      54   1
  -9  -4   3   21201     430   1
   8   4  -2   15891     398  -2
  -8  -4   3   15891     398   1
  -7  -4   3    5950     224   1
  -6  -4   3   10439     890   1
   5   4   0   20252    1668  -2
  -5  -4   3   20252    1668   1
  -4  -4   3   38030    2788   1
  -3  -4   3   47616    3085   1
  -2  -4   3    7125     655   1
  -1  -4   3   11545     877   1
   0   4   3   15558    1053  -2
   0  -4   3   15558    1053   1
   1  -4   3   92693    5414   1
   2  -4   3   12336    1016   1
   3  -4   3   65787    3458   1
   4  -4   3    4104     889   1
  -5   4   6   15323    1418  -2
   5  -4   3   15323    1418   1
   6  -4   3    1589     278   1
   7  -4   3     714      88   1
   8  -4   3   55183    1363   1
   9  -4   3   42695     839   1
  10  -4   3    8332     508   1
 -11  -3   3   24059    4782   1
 -10  -3   3   13819     619   1
  -9  -3   3    5243     193   1
   8   3  -2   17155     539  -2
  -8  -3   3   17155     539   1
  -7  -3   3   26911     665   1
  -6  -3   3   18042     945   1
   5   3   0  100380   15238  -2
  -5  -3   3  100380   15238   1
  -4  -3   3    7005     636   1
  -3  -3   3   72434    1618   1
  -2  -3   3   10567     653   1
  -1  -3   3   51424    1766   1
   0   3   3   23910    1116  -2
   0  -3   3   23910    1116   1
   1  -3   3   44747    2870   1
   2  -3   3   21891    1200   1
   3  -3   3   94824    2774   1
   4  -3   3    5087     904   1
  -5   3   6    2115     314  -2
   5  -3   3    2115     314   1
   6  -3   3   43403    1488   1
   7  -3   3   23990     640   1
   8  -3   3   37625     819   1
   9  -3   3     727      89   1
  10  -3   3   14903     571   1
  11  -3   3     126      70   1
 -12  -2   3    9625     303   1
 -11  -2   3    7564     341   1
 -10  -2   3    1029     144   1
  -9  -2   3    1845     196   1
   8   2  -2   37961     494  -2
  -8  -2   3   37961     494   1
  -7  -2   3   39446    1672   1
  -6  -2   3    7666     545   1
   5   2   0   70419   12292  -2
  -5  -2   3   70419   12292   1
  -4  -2   3   46665    2407   1
  -3  -2   3  120859    2084   1
  -2  -2   3   15773    1080   1
  -1  -2   3   12608     918   1
   0   2   3   84497    2494  -2
   0  -2   3   84497    2494   1
   1  -2   3   50725    2367   1
   2  -2   3    6653     456   1
   3  -2   3  133689    2945   1
   4  -2   3    7038     529   1
  -5   2   6   44658    1313  -2
   5  -2   3   44658    1313   1
   6  -2   3    3607     591   1
   7  -2   3    5857     187   1
   8  -2   3   17470     451   1
   9  -2   3    8717     430   1
  10  -2   3    2202     166   1
  11  -2   3     300      78   1
 -12  -1   3    1545     174   1
 -11  -1   3     643     176   1
 -10  -1   3    8467     408   1
  -9  -1   3    2788     241   1
   8   1  -2   29801     832  -2
  -8  -1   3   29801     832   1
  -7  -1   3    6832    1277   1
  -6  -1   3    2610     392   1
   5   1   0    4436     567  -2
  -5  -1   3    4436     567   1
  -4  -1   3   51630    1344   1
  -3  -1   3    1720     461   1
  -2  -1   3   72265    1222   1
  -1  -1   3    6117     275   1
   0   1   3  108059    2225  -2
   0  -1   3  108059    2225   1
   1  -1   3   47088    1624   1
   2  -1   3   46613    1868   1
   3  -1   3   46783    1134   1
   4  -1   3   41420    1491   1
  -5   1   6   35974    8530  -2
   5  -1   3   35974    8530   1
   6  -1   3   42427    2831   1
   7  -1   3   48605     726   1
   8  -1   3    8074     322   1
   9  -1   3    1525     130   1
  10  -1   3    6551     556   1
  11  -1   3    3375     285   1
 -12   0   3    2170     155   1
 -11   0   3    6892     254   1
 -10   0   3    3426     190   1
  -9   0   3     123      66   1
   8   0  -2    9603     336  -2
  -8   0   3    9603     336   1
  -7   0   3    9702    1518   1
  -6   0   3   14618    1653   1
   5   0   0   11627     775  -2
  -5   0   3   11627     775   1
  -4   0   3    8220     334   1
  -3   0   3    5826     441   1
  -2   0   3    1766     179   1
  -1   0   3    6020     297   1
   0   0   3  808598   55292  -2
   0   0   3  808598   55292   1
   1   0   3   24301     613   1
   2   0   3   22403     986   1
   3   0   3   11537     703   1
   4   0   3   32166    1879   1
  -5   0   6   60627   11574  -2
   5   0   3   60627   11574   1
   6   0   3   16182    1200   1
   7   0   3    3865     380   1
   8   0   3   39252    1035   1
   9   0   3   11850     349   1
  10   0   3    2414     539   1
  11   0   3     833     336   1
 -12   1   3    1104      99   1
 -11   1   3     347      55   1
 -10   1   3    8424     297   1
  -9   1   3    2956     190   1
   8  -1  -2   28510     780  -2
  -8   1   3   28510     780   1
  -7   1   3    6925     794   1
  -6   1   3    2555     446   1
   5  -1   0    4262     711  -2
  -5   1   3    4262     711   1
  -4   1   3   53173    1678   1
  -3   1   3   16796   10725   1
  -2   1   3   66629    3346   1
  -1   1   3    5723     271   1
   0  -1   3  115813    4962  -2
   0   1   3  115813    4962   1
   1   1   3   46954     783   1
   2   1   3   45210     885   1
   3   1   3   45469    1810   1
   4   1   3   42591     906   1
  -5  -1   6   28510     956  -2
   5   1   3   28510     956   1
   6   1   3   47063    1272   1
   7   1   3   51053    1314   1
   8   1   3    7198     333   1
   9   1   3    1555     245   1
  10   1   3    7198    1214   1
  11   1   3    3791     142   1
 -12   2   3    9758    1880   1
 -11   2   3    8106     359   1
 -10   2   3     895      97   1
  -9   2   3    1885     121   1
   8  -2  -2   37142    1324  -2
  -8   2   3   37142    1324   1
  -7   2   3   39502    1939   1
  -6   2   3    7914     643   1
   5  -2   0   48294    6669  -2
  -5   2   3   48294    6669   1
  -4   2   3   46724    1401   1
  -3   2   3  124801    2760   1
  -2   2   3   16246     521   1
  -1   2   3   11116     521   1
   0  -2   3   77697    8972  -2
   0   2   3   77697    8972   1
   1   2   3   45895    1212   1
   2   2   3    7042     376   1
   3   2   3  143463    1705   1
   4   2   3    7462     403   1
  -5  -2   6   49138    1109  -2
   5   2   3   49138    1109   1
   6   2   3    4168     562   1
   7   2   3    6215     246   1
   8   2   3   16693     490   1
   9   2   3    9483     960   1
  10   2   3    2264     229   1
  11   2   3     374      63   1
 -11   3   3   18900     410   1
 -10   3   3   15726     863   1
  -9   3   3    5069     308   1
   8  -3  -2   17700     343  -2
  -8   3   3   17700     343   1
  -7   3   3   25304     586   1
  -6   3   3   18686    1037   1
  -4   3   3    6987     470   1
  -3   3   3   73206    1654   1
  -2   3   3   10496     698   1
  -1   3   3   51439    1406   1
   0  -3   3   26649    1462  -2
   0   3   3   26649    1462   1
   1   3   3   43578    2954   1
   2   3   3   20181     831   1
   3   3   3   98815    3933   1
   4   3   3    4816     908   1
  -5  -3   6    1223     528  -2
   5   3   3    1223     528   1
   6   3   3   47164    3408   1
   7   3   3   25150     614   1
   8   3   3   32786    1351   1
   9   3   3     599     136   1
  10   3   3   13240     406   1
  11   3   3     118      38   1
 -11   4   3    2411     204   1
 -10   4   3     -24      53   1
  -9   4   3   21919     511   1
   8  -4  -2   16689     373  -2
  -8   4   3   16689     373   1
  -7   4   3    5576     179   1
  -6   4   3   10522    1521   1
   5  -4   0   20379    1638  -2
  -5   4   3   20379    1638   1
  -4   4   3   40623    1866   1
  -3   4   3   45808    5858   1
  -2   4   3    7648     739   1
  -1   4   3   11600     766   1
   0  -4   3   17871    2024  -2
   0   4   3   17871    2024   1
   1   4   3   86344    2247   1
   2   4   3   10702    1316   1
   3   4   3   65291    3497   1
   4   4   3    4190     961   1
  -5  -4   6   10276    1594  -2
   5   4   3   10276    1594   1
   6   4   3    1507     246   1
   7   4   3     777     153   1
   8   4   3   55350    1257   1
   9   4   3   50026    2598   1
  10   4   3    8387     275   1
 -11   5   3    1758     125   1
 -10   5   3    1787     305   1
  -9   5   3    9774     410   1
   8  -5  -2    9446     231  -2
  -8   5   3    9446     231   1
  -7   5   3   18268     408   1
  -6   5   3    6613     159   1
   5  -5   0   20190    1491  -2
  -5   5   3   20190    1491   1
  -4   5   3   36186    2177   1
  -3   5   3   12714    1177   1
  -2   5   3   49981    4369   1
  -1   5   3   88931    2471   1
   0  -5   3  176529   17028  -2
   0   5   3  176529   17028   1
   1   5   3   49073    1845   1
   2   5   3   46993    3063   1
   3   5   3    2951     839   1
   4   5   3    5591    1198   1
  -5  -5   6    6580     390  -2
   5   5   3    6580     390   1
   6   5   3      73      52   1
   7   5   3   30820    1038   1
   8   5   3    2594     135   1
   9   5   3   22347     701   1
  10   5   3    8507     179   1
 -10   6   3    1091     127   1
  -9   6   3     578     185   1
   8  -6  -2    1651     197  -2
  -8   6   3    1651     197   1
  -7   6   3    3422     932   1
  -6   6   3   22298     324   1
   5  -6   0   38826     866  -2
  -5   6   3   38826     866   1
  -4   6   3   19451     329   1
  -3   6   3   12626    1676   1
  -2   6   3   88112    4312   1
  -1   6   3   20304    1907   1
   0  -6   3   71473    9585  -2
   0   6   3   71473    9585   1
   1   6   3    2665     751   1
   2   6   3   18629    2100   1
   3   6   3   17493     507   1
   4   6   3     264      40   1
  -5  -6   6   11134     620  -2
   5   6   3   11134     620   1
   6   6   3    5142     191   1
   7   6   3    2230     130   1
   8   6   3    9414     234   1
   9   6   3    2672      95   1
  -9   7   3     713     115   1
   8  -7  -2    2533     479  -2
  -8   7   3    2533     479   1
  -7   7   3    6752     301   1
  -6   7   3    3585     172   1
   5  -7   0    5637     248  -2
  -5   7   3    5637     248   1
  -4   7   3  126722    1382   1
  -3   7   3   36876     625   1
  -2   7   3   31347     508   1
  -1   7   3    7011     297   1
   0  -7   3   44210    2253  -2
   0   7   3   44210    2253   1
   1   7   3    1045      77   1
   2   7   3   33552     514   1
   3   7   3    8729    1145   1
   4   7   3   24157     409   1
  -5  -7   6   19909     393  -2
   5   7   3   19909     393   1
   6   7   3   13851     296   1
   7   7   3   11180     227   1
   8   7   3     545      77   1
   8  -8  -2    1494     119  -2
  -8   8   3    1494     119   1
  -7   8   3    1374     128   1
  -6   8   3    6087     248   1
   5  -8   0   32703     602  -2
  -5   8   3   32703     602   1
  -4   8   3     842      74   1
  -3   8   3   20781     336   1
  -2   8   3    1263     293   1
  -1   8   3    2767     162   1
   0  -8   3     663     100  -2
   0   8   3     663     100   1
   1   8   3   58854     872   1
   2   8   3   13225     315   1
   3   8   3    4437     180   1
   4   8   3   17312     307   1
  -5  -8   6    1260     100  -2
   5   8   3    1260     100   1
   6   8   3    1308     162   1
   7   8   3    1231      96   1
  -7   9   3    7747     192   1
  -6   9   3    4976     214   1
   5  -9   0    2305     131  -2
  -5   9   3    2305     131   1
  -4   9   3    6389     202   1
  -3   9   3   16332    1148   1
  -2   9   3   16347     304   1
  -1   9   3   10990     211   1
   0  -9   3     524      66  -2
   0   9   3     524      66   1
   1   9   3   23250     761   1
   2   9   3     730     110   1
   3   9   3    6228     203   1
   4   9   3    4239     176   1
  -5  -9   6     609     128  -2
   5   9   3     609     128   1
   6   9   3   12029     309   1
   5 -10   0     777      61  -2
  -5  10   3     777      61   1
  -4  10   3    1674     108   1
  -3  10   3    7861     229   1
  -2  10   3      24      32   1
  -1  10   3    2594     192   1
   0 -10   3    4510     194  -2
   0  10   3    4510     194   1
   1  10   3    7361     299   1
   2  10   3     427      88   1
   3  10   3     395      83   1
   4  10   3    1552     129   1
   5  10   1    5369     239  -2
  -5 -10   4    5369     239   1
  -4 -10   4    7281     172   1
  -3 -10   4    5489     183   1
  -2 -10   4    2738     128   1
  -1 -10   4     425      51   1
   0  10   4    4925     146  -2
   0 -10   4    4925     146   1
   1 -10   4    8385     241   1
   2 -10   4   10578     574   1
   3 -10   4    2303     114   1
   4 -10   4     569      48   1
  -7  -9   4    6985     225   1
  -6  -9   4     289      75   1
   5   9   1    2687     123  -2
  -5  -9   4    2687     123   1
  -4  -9   4    6962     224   1
  -3  -9   4   10262     448   1
  -2  -9   4    7383     239   1
  -1  -9   4    2557     145   1
   0   9   4    5630     245  -2
   0  -9   4    5630     245   1
   1  -9   4    2431     155   1
   2  -9   4    4421     212   1
   3  -9   4   18442     476   1
   4  -9   4    2884     151   1
   5  -9   4    1501      89   1
   6  -9   4    9325     266   1
   8   8  -1    2496     194  -2
  -8  -8   4    2496     194   1
  -7  -8   4    6680     237   1
  -6  -8   4    3599     149   1
   5   8   1   22506     450  -2
  -5  -8   4   22506     450   1
  -4  -8   4   19392     423   1
  -3  -8   4   13240     347   1
  -2  -8   4    5023     317   1
  -1  -8   4   71142    1220   1
   0   8   4    7719     506  -2
   0  -8   4    7719     506   1
   1  -8   4    4498     272   1
   2  -8   4    9344     400   1
   3  -8   4    4876     319   1
   4  -8   4    3604     184   1
  -5   8   7    5308     185  -2
   5  -8   4    5308     185   1
   6  -8   4    4576     204   1
   7  -8   4    2180     116   1
  -9  -7   4    2061     121   1
   8   7  -1    2304     149  -2
  -8  -7   4    2304     149   1
  -7  -7   4     881     553   1
  -6  -7   4    2518     156   1
   5   7   1    5484     238  -2
  -5  -7   4    5484     238   1
  -4  -7   4   25189     426   1
  -3  -7   4   47161     671   1
  -2  -7   4    6855     951   1
  -1  -7   4   33199    1020   1
   0   7   4   52570    8492  -2
   0  -7   4   52570    8492   1
   1  -7   4   14526    1491   1
   2  -7   4   47727    1814   1
   3  -7   4    5386     507   1
   4  -7   4   37958    1178   1
  -5   7   7    6260     242  -2
   5  -7   4    6260     242   1
   6  -7   4   11565     337   1
   7  -7   4    2524     176   1
   8  -7   4    1083      77   1
 -10  -6   4    1012     111   1
  -9  -6   4     300      66   1
   8   6  -1    7588     260  -2
  -8  -6   4    7588     260   1
  -7  -6   4    2238     126   1
  -6  -6   4   30540     479   1
   5   6   1   56501     578  -2
  -5  -6   4   56501     578   1
  -4  -6   4   24743     509   1
  -3  -6   4   18602    2359   1
  -2  -6   4   80290    4914   1
  -1  -6   4   22031    2523   1
   0   6   4   24379    1667  -2
   0  -6   4   24379    1667   1
   1  -6   4   30170    1932   1
   2  -6   4   44913    3541   1
   3  -6   4   34904    4324   1
   4  -6   4   22691     574   1
  -5   6   7   42703     712  -2
   5  -6   4   42703     712   1
   6  -6   4   18890     566   1
   7  -6   4    3062     157   1
   8  -6   4    5532     192   1
   9  -6   4    2761     123   1
 -11  -5   4     362      41   1
 -10  -5   4    4891     323   1
  -9  -5   4   10304     276   1
   8   5  -1   31122     509  -2
  -8  -5   4   31122     509   1
  -7  -5   4   47988     672   1
  -6  -5   4   32932     454   1
   5   5   1    1749     226  -2
  -5  -5   4    1749     226   1
  -4  -5   4   11039    1710   1
  -3  -5   4   19628    2265   1
  -2  -5   4    6936    1358   1
  -1  -5   4  126147    7654   1
   0   5   4   82474    2832  -2
   0  -5   4   82474    2832   1
   1  -5   4   25470    2522   1
   2  -5   4   12252    1674   1
   3  -5   4    1923     676   1
   4  -5   4   10232    1552   1
  -5   5   7    6242     547  -2
   5  -5   4    6242     547   1
   6  -5   4    5443     325   1
   7  -5   4   14519     464   1
   8  -5   4    8870     303   1
   9  -5   4    3676     159   1
  10  -5   4    4473     202   1
 -11  -4   4    3928     200   1
 -10  -4   4    4817     220   1
  -9  -4   4   21196     395   1
   8   4  -1   17721     368  -2
  -8  -4   4   17721     368   1
  -7  -4   4   16410     299   1
  -6  -4   4   38300    1840   1
   5   4   1   20909    1243  -2
  -5  -4   4   20909    1243   1
  -4  -4   4    3065     798   1
  -3  -4   4   68791    3805   1
  -2  -4   4   16987     974   1
  -1  -4   4   26172    1309   1
   0   4   4   34013    1589  -2
   0  -4   4   34013    1589   1
   1  -4   4   30422    2623   1
   2  -4   4   22214    2018   1
   3  -4   4   24128    2167   1
   4  -4   4   27111    1652   1
  -5   4   7   23367    5117  -2
   5  -4   4   23367    5117   1
   6  -4   4    1540     119   1
   7  -4   4    1610     118   1
   8  -4   4   11359     333   1
   9  -4   4    1660     126   1
  10  -4   4   13750     712   1
 -11  -3   4   27449     549   1
 -10  -3   4    4167     283   1
  -9  -3   4    4658     187   1
   8   3  -1     452      75  -2
  -8  -3   4     452      75   1
  -7  -3   4   14000     280   1
  -6  -3   4   35820    1375   1
   5   3   1  135656   56708  -2
  -5  -3   4  135656   56708   1
  -4  -3   4    2891     407   1
  -3  -3   4   26861    2085   1
  -2  -3   4   41624    2771   1
  -1  -3   4   62778    4663   1
   0   3   4    4428     497  -2
   0  -3   4    4428     497   1
   1  -3   4   46884    2544   1
   2  -3   4   13646    1413   1
   3  -3   4   18121    1730   1
   4  -3   4   54825    2208   1
  -5   3   7    9091     632  -2
   5  -3   4    9091     632   1
   6  -3   4    3961     197   1
   7  -3   4    3874     158   1
   8  -3   4   13701     336   1
   9  -3   4    2555     199   1
  10  -3   4    1890     130   1
  11  -3   4    1835     128   1
 -12  -2   4    1149     192   1
 -11  -2   4    1455     152   1
 -10  -2   4    6489     925   1
  -9  -2   4    1826     139   1
   8   2  -1   22103     621  -2
  -8  -2   4   22103     621   1
  -7  -2   4    4904     600   1
  -6  -2   4   43629    1669   1
   5   2   1   57142    7388  -2
  -5  -2   4   57142    7388   1
  -4  -2   4    4502     429   1
  -3  -2   4   75479    2371   1
  -2  -2   4  125745    2717   1
  -1  -2   4   22804    1487   1
   0   2   4   17388    1291  -2
   0  -2   4   17388    1291   1
   1  -2   4   15790    1263   1
   2  -2   4   12235    1104   1
   3  -2   4  196836    5269   1
   4  -2   4   26545    1032   1
   5  -2   4   89081    3710   1
   6  -2   4   19766    1385   1
   7  -2   4   18815     352   1
   8  -2   4   14610     634   1
   9  -2   4   16954     663   1
  10  -2   4    4851     305   1
  11  -2   4    4912     603   1
 -12  -1   4    2837     229   1
 -11  -1   4    2380     154   1
 -10  -1   4    7304    1080   1
  -9  -1   4    3494     268   1
   8   1  -1   50957     693  -2
  -8  -1   4   50957     693   1
  -7  -1   4    4230    1016   1
  -6  -1   4    9056     736   1
   5   1   1   62096    1738  -2
  -5  -1   4   62096    1738   1
  -4  -1   4   60624    1414   1
  -3  -1   4   67334    1199   1
  -2  -1   4  143224    1724   1
  -1  -1   4    4328     197   1
   0   1   4   19684     933  -2
   0  -1   4   19684     933   1
   1  -1   4   28859    1362   1
   2  -1   4   56684    2217   1
   3  -1   4    3396     333   1
   4  -1   4   20000     904   1
   5  -1   4   91141   38479   1
   6  -1   4    5023     977   1
   7  -1   4   14158     388   1
   8  -1   4   13354     417   1
   9  -1   4   17638     445   1
  10  -1   4    5512     709   1
  11  -1   4    1063     135   1
 -12   0   4     384     116   1
 -11   0   4    6910     225   1
 -10   0   4      12      57   1
  -9   0   4     912      89   1
   8   0  -1   10242    1298  -2
  -8   0   4   10242    1298   1
  -7   0   4   77709    4321   1
  -6   0   4    1411     531   1
   5   0   1   85808    1661  -2
  -5   0   4   85808    1661   1
  -4   0   4    5360     257   1
  -3   0   4   17148     446   1
  -2   0   4   41515     989   1
  -1   0   4   14805     627   1
   0   0   4    9314     403  -2
   0   0   4    9314     403   1
   1   0   4   15424     506   1
   2   0   4   20073     806   1
   3   0   4    6836    2522   1
   4   0   4   41115    1576   1
   5   0   4   11786     941   1
   6   0   4    1007     408   1
   7   0   4    5571     210   1
   8   0   4    6008     238   1
   9   0   4   52303     943   1
  10   0   4       9      57   1
  11   0   4    2259     149   1
 -12   1   4    2501     199   1
 -11   1   4    2345     137   1
 -10   1   4    6155     323   1
  -9   1   4    3378     148   1
   8  -1  -1   51140     656  -2
  -8   1   4   51140     656   1
  -7   1   4    5623     718   1
  -6   1   4    8459     803   1
   5  -1   1   63173    2076  -2
  -5   1   4   63173    2076   1
  -4   1   4   63697    1885   1
  -3   1   4   77208    9198   1
  -2   1   4  139530    2943   1
  -1   1   4    4230     252   1
   0  -1   4   20733     751  -2
   0   1   4   20733     751   1
   1   1   4   28646     662   1
   2   1   4   57278    1022   1
   3   1   4    3500     406   1
   4   1   4   21145     622   1
   6   1   4    5214     673   1
   7   1   4   14867     433   1
   8   1   4   13863     610   1
   9   1   4   19684    1563   1
  10   1   4    4196     329   1
  11   1   4     692      78   1
 -12   2   4    1293    1047   1
 -11   2   4    1813     142   1
 -10   2   4    7304     314   1
  -9   2   4    2086     142   1
   8  -2  -1   21996     707  -2
  -8   2   4   21996     707   1
  -7   2   4    4970     685   1
  -6   2   4   44807    1582   1
   5  -2   1   45175    2326  -2
  -5   2   4   45175    2326   1
  -4   2   4    4054     391   1
  -3   2   4   76715    4236   1
  -2   2   4  131182    1930   1
  -1   2   4   22761     722   1
   0  -2   4   12873    2925  -2
   0   2   4   12873    2925   1
   1   2   4   15489     745   1
   2   2   4   11595     539   1
   3   2   4  194628    2918   1
   4   2   4   28578     750   1
   5   2   4   77318    2053   1
   6   2   4   19738    1275   1
   7   2   4   19643     455   1
   8   2   4   12864     601   1
   9   2   4   18279    1232   1
  10   2   4    3932     519   1
  11   2   4    5221     340   1
 -11   3   4   28469    1555   1
 -10   3   4    4731     240   1
  -9   3   4    5280     230   1
   8  -3  -1     424      56  -2
  -8   3   4     424      56   1
  -7   3   4   12890     310   1
  -6   3   4   37984    1512   1
  -4   3   4    3398     395   1
  -3   3   4   26531     911   1
  -2   3   4   38914    1334   1
  -1   3   4   60654    2099   1
   0  -3   4    4217     334  -2
   0   3   4    4217     334   1
   1   3   4   46493    1496   1
   2   3   4   13207     732   1
   3   3   4   16925    1642   1
   4   3   4   54553    3187   1
  -5  -3   7    5929    1144  -2
   5   3   4    5929    1144   1
   6   3   4    3967     270   1
   7   3   4    3796     239   1
   8   3   4   13853     617   1
   9   3   4    2309     225   1
  10   3   4    2609     461   1
  11   3   4    1723     122   1
 -11   4   4    4277     150   1
 -10   4   4    5052     180   1
  -9   4   4   23743     924   1
   8  -4  -1   17841     413  -2
  -8   4   4   17841     413   1
  -7   4   4   16170     450   1
  -6   4   4   33459    2742   1
   5  -4   1   21393    2123  -2
  -5   4   4   21393    2123   1
  -4   4   4    3749     551   1
  -3   4   4   65671    8108   1
  -2   4   4   17390    1012   1
  -1   4   4   24835    2498   1
   0  -4   4   37172    2553  -2
   0   4   4   37172    2553   1
   1   4   4   28185    1280   1
   2   4   4   21021    1892   1
   3   4   4   27456    2295   1
   4   4   4   27359    2434   1
  -5  -4   7   14496    1956  -2
   5   4   4   14496    1956   1
   6   4   4    1959     289   1
   7   4   4    1423     144   1
   8   4   4   10919     387   1
   9   4   4    1571     117   1
  10   4   4   13701     301   1
 -11   5   4     250      74   1
 -10   5   4    4881    1060   1
  -9   5   4   10825     246   1
   8  -5  -1   31081     833  -2
  -8   5   4   31081     833   1
  -7   5   4   48531    1589   1
  -6   5   4   33093     770   1
   5  -5   1    1876     172  -2
  -5   5   4    1876     172   1
  -4   5   4   10627    1013   1
  -3   5   4   19660    1911   1
  -2   5   4   18336    1927   1
  -1   5   4  113872    4365   1
   0  -5   4   93235    3658  -2
   0   5   4   93235    3658   1
   1   5   4   26646    2286   1
   2   5   4   13829    1692   1
   3   5   4    2531     769   1
   4   5   4   10237    1631   1
  -5  -5   7    5751     311  -2
   5   5   4    5751     311   1
   6   5   4    4633     237   1
   7   5   4   14586     439   1
   8   5   4    9494     310   1
   9   5   4    3928     229   1
  10   5   4    4607     130   1
 -10   6   4     738     103   1
  -9   6   4     345     100   1
   8  -6  -1    7511     300  -2
  -8   6   4    7511     300   1
  -7   6   4    2487     122   1
  -6   6   4   32395     664   1
   5  -6   1   58093    1389  -2
  -5   6   4   58093    1389   1
  -4   6   4   25959     970   1
  -3   6   4   18607    2078   1
  -2   6   4   85694    4278   1
  -1   6   4   22844    2050   1
   0  -6   4   27639    2432  -2
   0   6   4   27639    2432   1
   1   6   4   30504    2670   1
   2   6   4   47510    3435   1
   3   6   4   33703    1192   1
   4   6   4   23869     464   1
  -5  -6   7   44785     499  -2
   5   6   4   44785     499   1
   6   6   4   18491     364   1
   7   6   4    3109     145   1
   8   6   4    4616     790   1
   9   6   4    3350     122   1
  -9   7   4    2082     165   1
   8  -7  -1    1579     104  -2
  -8   7   4    1579     104   1
  -7   7   4     173      79   1
  -6   7   4    2904     273   1
   5  -7   1    4738     550  -2
  -5   7   4    4738     550   1
  -4   7   4   25675     497   1
  -3   7   4   46589     644   1
  -2   7   4    5089     313   1
  -1   7   4   33022     964   1
   0  -7   4   51397    2597  -2
   0   7   4   51397    2597   1
   1   7   4   15300     328   1
   2   7   4   55323    1345   1
   3   7   4    5658     556   1
   4   7   4   39566    1069   1
  -5  -7   7    5903     159  -2
   5   7   4    5903     159   1
   6   7   4   12785     297   1
   7   7   4    2581     119   1
   8   7   4     991      77   1
   8  -8  -1    2112     400  -2
  -8   8   4    2112     400   1
  -7   8   4    6700     275   1
  -6   8   4    3812     138   1
   5  -8   1   20417     383  -2
  -5   8   4   20417     383   1
  -4   8   4   19361     489   1
  -3   8   4   13861     296   1
  -2   8   4    7069     865   1
  -1   8   4   73050     950   1
   0  -8   4    6904     273  -2
   0   8   4    6904     273   1
   1   8   4    4961     152   1
   2   8   4    9475     274   1
   3   8   4    3419     269   1
   4   8   4    3882     130   1
  -5  -8   7    5334     168  -2
   5   8   4    5334     168   1
   6   8   4    4991     201   1
   7   8   4    2492     123   1
  -7   9   4    7702     234   1
  -6   9   4     289      63   1
   5  -9   1    2287     110  -2
  -5   9   4    2287     110   1
  -4   9   4    6865     181   1
  -3   9   4   10465     274   1
  -2   9   4    7271     228   1
  -1   9   4    2815     115   1
   0  -9   4    5363     452  -2
   0   9   4    5363     452   1
   1   9   4    2679     130   1
   2   9   4    3797     233   1
   3   9   4   16957     332   1
   4   9   4    2509     132   1
   5   9   4    1348      77   1
   6   9   4    9127     345   1
   5 -10   1    4522     182  -2
  -5  10   4    4522     182   1
  -4  10   4    7301     250   1
  -3  10   4    4803     182   1
  -2  10   4    2654      98   1
  -1  10   4     504      63   1
   0 -10   4    4666     194  -2
   0  10   4    4666     194   1
   1  10   4    8784     265   1
   2  10   4   11127     286   1
   3  10   4    2098     379   1
   4  10   4     638      77   1
  -4 -10   5   17640     402   1
  -3 -10   5    1055      72   1
  -2 -10   5    4588     439   1
  -1 -10   5   10133     211   1
   0  10   5     441      47  -2
   0 -10   5     441      47   1
   1 -10   5    1097      85   1
   2 -10   5    3499     304   1
   3 -10   5    1747     117   1
  -7  -9   5    4457     115   1
  -6  -9   5    1816      95   1
   5   9   2     105      37  -2
  -5  -9   5     105      37   1
  -4  -9   5   23176     428   1
  -3  -9   5    2414     169   1
  -2  -9   5    9221     259   1
  -1  -9   5   11035     291   1
   0   9   5   27020     645  -2
   0  -9   5   27020     645   1
   1  -9   5    5058     220   1
   2  -9   5   11360     569   1
   3  -9   5    4757     228   1
   4  -9   5    1701     111   1
   5  -9   5    2040     117   1
   6  -9   5     962      86   1
   8   8   0    4743     144  -2
  -8  -8   5    4743     144   1
  -7  -8   5    2227     118   1
  -6  -8   5     681      66   1
   5   8   2    9525     358  -2
  -5  -8   5    9525     358   1
  -4  -8   5   11864     326   1
  -3  -8   5    3887     228   1
  -2  -8   5   22514     743   1
  -1  -8   5   20541     492   1
   0   8   5   15975     530  -2
   0  -8   5   15975     530   1
   1  -8   5   17139     533   1
   2  -8   5    2967     185   1
   3  -8   5   26516     544   1
   4  -8   5   14772     372   1
   5  -8   5    2012     134   1
   6  -8   5    1373      94   1
   7  -8   5    4827     166   1
  -9  -7   5   10506     318   1
   8   7   0    6407     266  -2
  -8  -7   5    6407     266   1
  -7  -7   5    5120     246   1
  -6  -7   5    3836     172   1
   5   7   2   10119     312  -2
  -5  -7   5   10119     312   1
  -4  -7   5    3187     176   1
  -3  -7   5   14061     350   1
  -2  -7   5    2738     471   1
  -1  -7   5    4836     274   1
   0   7   5    1375     153  -2
   0  -7   5    1375     153   1
   1  -7   5   31131     701   1
   2  -7   5   11496     635   1
   3  -7   5    3918     441   1
   4  -7   5   15468     555   1
   5  -7   5   15404     438   1
   6  -7   5     243      79   1
   7  -7   5    1496     119   1
   8  -7   5    7679     212   1
 -10  -6   5     871     102   1
  -9  -6   5    5987     345   1
   8   6   0    2938     162  -2
  -8  -6   5    2938     162   1
  -7  -6   5   11443     372   1
  -6  -6   5   39530     620   1
   5   6   2   18664     317  -2
  -5  -6   5   18664     317   1
  -4  -6   5   10318     248   1
  -3  -6   5    6638     637   1
  -2  -6   5   16417    2261   1
  -1  -6   5   22076    2581   1
   0   6   5   25243    2749  -2
   0  -6   5   25243    2749   1
   1  -6   5   11952    1897   1
   2  -6   5  122915    2232   1
   3  -6   5   35511    2083   1
   4  -6   5   18334     569   1
   5  -6   5   28991     755   1
   6  -6   5   12868     502   1
   7  -6   5    2744     173   1
   8  -6   5    3414     144   1
   9  -6   5    4734     187   1
 -10  -5   5    1094      83   1
  -9  -5   5    5867     251   1
   8   5   0   13503     386  -2
  -8  -5   5   13503     386   1
  -7  -5   5    7024     639   1
  -6  -5   5   37633     627   1
   5   5   2    2660     112  -2
  -5  -5   5    2660     112   1
  -4  -5   5   56058    2108   1
  -3  -5   5   15590    2016   1
  -2  -5   5    2058     826   1
  -1  -5   5   18434    2148   1
   0   5   5    3781     980  -2
   0  -5   5    3781     980   1
   1  -5   5   17494    2069   1
   2  -5   5   36286    3041   1
   3  -5   5    4231    1034   1
   4  -5   5   15891     659   1
   6  -5   5    6866     308   1
   7  -5   5   16689     470   1
   8  -5   5    9995     310   1
   9  -5   5    2329     123   1
 -11  -4   5     873      90   1
 -10  -4   5   13600     356   1
  -9  -4   5    9598     363   1
   8   4   0   26817     601  -2
  -8  -4   5   26817     601   1
  -7  -4   5    1662     124   1
  -6  -4   5   10540     311   1
   5   4   2   77619    2449  -2
  -5  -4   5   77619    2449   1
  -4  -4   5   26442    1312   1
  -3  -4   5   12290    1778   1
  -2  -4   5    4556    1061   1
  -1  -4   5   14907    1718   1
   0   4   5   20207    1980  -2
   0  -4   5   20207    1980   1
   1  -4   5   10590    1432   1
   2  -4   5    5721    1073   1
   3  -4   5    8520     921   1
   4  -4   5     238     144   1
   5  -4   5   11228    1551   1
   6  -4   5    5194     231   1
   7  -4   5     256      75   1
   8  -4   5    8467     363   1
   9  -4   5   12520     593   1
  10  -4   5    3822     318   1
 -11  -3   5   13378     530   1
 -10  -3   5    3118     192   1
  -9  -3   5    5051     195   1
   8   3   0   35972    1613  -2
  -8  -3   5   35972    1613   1
  -7  -3   5   16626     354   1
  -6  -3   5   11769     721   1
   5   3   2   75277   31529  -2
  -5  -3   5   75277   31529   1
  -4  -3   5   28210    1243   1
  -3  -3   5   99436    4206   1
  -2  -3   5   15102    1529   1
  -1  -3   5  148215    4922   1
   0   3   5   31561    2164  -2
   0  -3   5   31561    2164   1
   1  -3   5    6510    1001   1
   2  -3   5   18808    1178   1
   3  -3   5    7019     771   1
   4  -3   5   36597    1210   1
   5  -3   5   18210    1109   1
   6  -3   5   24002     561   1
   7  -3   5    2521     152   1
   8  -3   5    8517     304   1
   9  -3   5    1206     111   1
  10  -3   5    9105     497   1
 -12  -2   5    1955     205   1
 -11  -2   5   11705     372   1
 -10  -2   5    8123     757   1
  -9  -2   5   16840     433   1
   8   2   0    7268     305  -2
  -8  -2   5    7268     305   1
  -7  -2   5    3590     512   1
  -6  -2   5    7828     729   1
   5   2   2  120329   17543  -2
  -5  -2   5  120329   17543   1
  -4  -2   5    8553     470   1
  -3  -2   5   99848    1668   1
  -2  -2   5   67856    1482   1
  -1  -2   5   61566    1263   1
   0   2   5  115692    8380  -2
   0  -2   5  115692    8380   1
   1  -2   5   84379    2838   1
   2  -2   5    6171     825   1
   3  -2   5   29487    2050   1
   4  -2   5    9821     712   1
   5  -2   5   21419    6793   1
   6  -2   5    2684     755   1
   7  -2   5   12044     292   1
   8  -2   5    9108     291   1
   9  -2   5     977      90   1
  10  -2   5    2498     144   1
  11  -2   5    5671     592   1
 -12  -1   5    1487     729   1
 -11  -1   5    2799     254   1
 -10  -1   5    2413     177   1
  -9  -1   5   10937     466   1
   8   1   0   39120     722  -2
  -8  -1   5   39120     722   1
  -7  -1   5    3521     646   1
  -6  -1   5   26665    1278   1
   5   1   2   86413    1672  -2
  -5  -1   5   86413    1672   1
  -4  -1   5    4747     302   1
  -3  -1   5  150461    2334   1
  -2  -1   5   30245     727   1
  -1  -1   5   81707    2518   1
   0   1   5  199476    6771  -2
   0  -1   5  199476    6771   1
   1  -1   5   90187    2712   1
   2  -1   5   32030    1023   1
   3  -1   5   17981     583   1
   4  -1   5     132     149   1
   5  -1   5   28089    2018   1
   6  -1   5    8111    1001   1
   7  -1   5    3062     289   1
   8  -1   5    4240     205   1
   9  -1   5    7492     393   1
  10  -1   5    6154     243   1
  11  -1   5   20007    2581   1
 -12   0   5     349      60   1
 -11   0   5    4537     228   1
 -10   0   5   14957     496   1
  -9   0   5     267      52   1
   8   0   0      70      54  -2
  -8   0   5      70      54   1
  -7   0   5   15564    1894   1
  -6   0   5  204266    6528   1
   5   0   2   59474    4985  -2
  -5   0   5   59474    4985   1
  -4   0   5  118433    1867   1
  -3   0   5   41971     745   1
  -2   0   5   24128     585   1
  -1   0   5      81      47   1
   0   0   5   45602    1039  -2
   0   0   5   45602    1039   1
   1   0   5   62320    1831   1
   2   0   5   29929     785   1
   3   0   5   20692     973   1
   4   0   5   23250    1194   1
   5   0   5   37116    1702   1
   6   0   5    3238     812   1
   7   0   5    2071     134   1
   8   0   5   26878     941   1
   9   0   5   21306     548   1
  10   0   5   20790     519   1
  11   0   5    2000     213   1
 -12   1   5    1839     180   1
 -11   1   5    3626     208   1
 -10   1   5    2377     144   1
  -9   1   5   10785     337   1
   8  -1   0   38523    1054  -2
  -8   1   5   38523    1054   1
  -7   1   5    3239     548   1
  -6   1   5   28124    1958   1
   5  -1   2   87982    2758  -2
  -5   1   5   87982    2758   1
  -4   1   5    4827     758   1
  -3   1   5  149183    3350   1
  -2   1   5   28975     688   1
  -1   1   5   83601    1315   1
   0  -1   5  197464    6065  -2
   0   1   5  197464    6065   1
   1   1   5   86747    1311   1
   2   1   5   33392     845   1
   3   1   5   19863     493   1
   4   1   5     305     137   1
   5   1   5   14598    1225   1
   6   1   5    7626     838   1
   7   1   5    2997     197   1
   8   1   5    4620     282   1
   9   1   5    8535     444   1
  10   1   5    5847     261   1
  11   1   5   17469     294   1
 -12   2   5    1537     127   1
 -11   2   5   11697     524   1
 -10   2   5    6958     362   1
  -9   2   5   17740     620   1
   8  -2   0    6757     343  -2
  -8   2   5    6757     343   1
  -7   2   5    3787     485   1
  -6   2   5    7407     643   1
   5  -2   2   84899    3105  -2
  -5   2   5   84899    3105   1
  -4   2   5    8320     569   1
  -3   2   5  113589   14154   1
  -2   2   5   69354    1540   1
  -1   2   5   55744    2330   1
   0  -2   5  121025    3397  -2
   0   2   5  121025    3397   1
   1   2   5   81382    3917   1
   2   2   5    5501     404   1
   3   2   5   29615    1366   1
   4   2   5   10195     707   1
   5   2   5   14065    1172   1
   6   2   5    3648     580   1
   7   2   5   12633     373   1
   8   2   5    7947     641   1
   9   2   5    1177     150   1
  10   2   5    2164     154   1
  11   2   5    6074     328   1
 -11   3   5   15197    2014   1
 -10   3   5    3126     172   1
  -9   3   5    4760     190   1
   8  -3   0   35212    1485  -2
  -8   3   5   35212    1485   1
  -7   3   5   17052     290   1
  -6   3   5   12043     854   1
  -4   3   5   29077    2471   1
  -3   3   5  115512    8416   1
  -2   3   5   15660     816   1
  -1   3   5  152612    2906   1
   0  -3   5   32766    1833  -2
   0   3   5   32766    1833   1
   1   3   5    5804     548   1
   2   3   5   18925     947   1
   3   3   5    7771    1129   1
   4   3   5   37275    2672   1
   5   3   5   19697    2090   1
   6   3   5   22769     556   1
   7   3   5    2496     205   1
   8   3   5    8416     474   1
   9   3   5    1238     170   1
  10   3   5    9211     318   1
 -11   4   5    2814     142   1
 -10   4   5   12039     327   1
  -9   4   5   10591     285   1
   8  -4   0   27238     467  -2
  -8   4   5   27238     467   1
  -7   4   5    1627      70   1
  -6   4   5   10524     232   1
   5  -4   2   76346    4100  -2
  -5   4   5   76346    4100   1
  -4   4   5   26835    2275   1
  -3   4   5   22335   11370   1
  -2   4   5    6768    1159   1
  -1   4   5   15360    1464   1
   0  -4   5   21244    1611  -2
   0   4   5   21244    1611   1
   1   4   5   10469     809   1
   2   4   5    6765    1132   1
   3   4   5    8687    1339   1
   4   4   5     459     367   1
   5   4   5   10419    3825   1
   6   4   5    6225     467   1
   7   4   5     235     122   1
   8   4   5    5489     430   1
   9   4   5   13474     614   1
  10   4   5    4246     198   1
 -10   5   5    1880     922   1
  -9   5   5    6946     232   1
   8  -5   0   13440     467  -2
  -8   5   5   13440     467   1
  -7   5   5    6005     277   1
  -6   5   5   37507     950   1
   5  -5   2    2473      99  -2
  -5   5   5    2473      99   1
  -4   5   5   58154    3688   1
  -3   5   5   14368    1731   1
  -2   5   5    4535    1074   1
  -1   5   5   17828    1705   1
   0  -5   5    3964     770  -2
   0   5   5    3964     770   1
   1   5   5   19036    1981   1
   2   5   5   35690    2792   1
   3   5   5    4636    1041   1
   4   5   5   18098     347   1
   5   5   5   28066    5424   1
   6   5   5    6560     224   1
   7   5   5   14513     470   1
   8   5   5   10618     256   1
   9   5   5    2337     111   1
 -10   6   5     759      53   1
  -9   6   5    6636     348   1
   8  -6   0    3282     281  -2
  -8   6   5    3282     281   1
  -7   6   5   11653     306   1
  -6   6   5   39193     683   1
   5  -6   2   18138     322  -2
  -5   6   5   18138     322   1
  -4   6   5   10604     278   1
  -3   6   5    6467     907   1
  -2   6   5   20926    2106   1
  -1   6   5   23500    2108   1
   0  -6   5   25742    2506  -2
   0   6   5   25742    2506   1
   1   6   5   13110    1801   1
   2   6   5  136174    2363   1
   3   6   5   34943     430   1
   4   6   5   19160     478   1
   5   6   5   24473     534   1
   6   6   5   12999     274   1
   7   6   5    2732     137   1
   8   6   5    2874     591   1
   9   6   5    4943     136   1
  -9   7   5   11291     237   1
   8  -7   0    4736     375  -2
  -8   7   5    4736     375   1
  -7   7   5    5238     201   1
  -6   7   5    3975     167   1
   5  -7   2    8245    1336  -2
  -5   7   5    8245    1336   1
  -4   7   5    3184     143   1
  -3   7   5   14384     325   1
  -2   7   5   17295    3738   1
  -1   7   5    4533     169   1
   0  -7   5    1178      92  -2
   0   7   5    1178      92   1
   1   7   5   31622     568   1
   2   7   5   13043     385   1
   3   7   5    3780     307   1
   4   7   5   16284     654   1
   5   7   5   14513     270   1
   6   7   5     190      50   1
   7   7   5    1534      89   1
   8   7   5    7664     186   1
   8  -8   0    4546     157  -2
  -8   8   5    4546     157   1
  -7   8   5    2113     155   1
  -6   8   5     671      86   1
   5  -8   2    8762    1007  -2
  -5   8   5    8762    1007   1
  -4   8   5   11915     270   1
  -3   8   5    3748     197   1
  -2   8   5   22927     450   1
  -1   8   5   21382     435   1
   0  -8   5   14328     615  -2
   0   8   5   14328     615   1
   1   8   5   17555     390   1
   2   8   5    2697     154   1
   3   8   5   27403     573   1
   4   8   5   15976     260   1
   5   8   5    1457     104   1
   6   8   5    1331     102   1
   7   8   5    4645     152   1
  -7   9   5    5001     183   1
  -6   9   5    1834     135   1
   5  -9   2      70      30  -2
  -5   9   5      70      30   1
  -4   9   5   23275     412   1
  -3   9   5    3472     536   1
  -2   9   5    9644     219   1
  -1   9   5   11364     214   1
   0  -9   5   26871    1533  -2
   0   9   5   26871    1533   1
   1   9   5    5235     234   1
   2   9   5   10104     306   1
   3   9   5    4461     167   1
   4   9   5    1618     100   1
   5   9   5    1517     141   1
   6   9   5     778      73   1
  -4  10   5   17205     363   1
  -3  10   5     966      68   1
  -2  10   5    3519     190   1
  -1  10   5   10502     202   1
   0 -10   5     521      72  -2
   0  10   5     521      72   1
   1  10   5    1238     129   1
   2  10   5    3534     241   1
   3  10   5    1723     123   1
  -4 -10   6    7606     199   1
  -3 -10   6    1791      99   1
  -2 -10   6    3982     154   1
  -1 -10   6     974      75   1
   0  10   6    1937     115  -2
   0 -10   6    1937     115   1
   1 -10   6    7402     263   1
   2 -10   6    4926     213   1
   3 -10   6     918      84   1
  -6  -9   6   10658     217   1
   5   9   3    1576      97  -2
  -5  -9   6    1576      97   1
  -4  -9   6    8053     216   1
  -3  -9   6   10070     375   1
  -2  -9   6   10068     287   1
  -1  -9   6    4422     177   1
   0   9   6    8099     259  -2
   0  -9   6    8099     259   1
   1  -9   6   12707     334   1
   2  -9   6    5019     264   1
   3  -9   6     828     131   1
   4  -9   6    4458     163   1
   5  -9   6    5398     172   1
  -8  -8   6    1641     445   1
  -7  -8   6    4912     148   1
  -6  -8   6    2284     109   1
   5   8   3    3531     154  -2
  -5  -8   6    3531     154   1
  -4  -8   6    2695     140   1
  -3  -8   6    9204     341   1
  -2  -8   6    6678     286   1
  -1  -8   6    3882     183   1
   0   8   6   18034     489  -2
   0  -8   6   18034     489   1
   1  -8   6    5918     249   1
   2  -8   6    5636     227   1
   3  -8   6    1105     115   1
   4  -8   6    5919     228   1
   5  -8   6   10235     371   1
   6  -8   6    3668     135   1
   7  -8   6     785      98   1
  -9  -7   6     168      50   1
   8   7   1    4806     343  -2
  -8  -7   6    4806     343   1
  -7  -7   6    5018     273   1
  -6  -7   6    1515     117   1
   5   7   3   13155     464  -2
  -5  -7   6   13155     464   1
  -4  -7   6    6272     243   1
  -3  -7   6   10642     365   1
  -2  -7   6    9418     359   1
  -1  -7   6   13160     323   1
   0   7   6   26857     545  -2
   0  -7   6   26857     545   1
   1  -7   6   20473     683   1
   2  -7   6   74142    2677   1
   3  -7   6   14811     795   1
   4  -7   6   23637    1009   1
   5  -7   6    6713     219   1
   6  -7   6    4885     242   1
   7  -7   6    1367     107   1
   8  -7   6    3802     141   1
 -10  -6   6    1779     105   1
  -9  -6   6    1271     120   1
   8   6   1    3768     417  -2
  -8  -6   6    3768     417   1
  -7  -6   6    4027     220   1
  -6  -6   6     358      65   1
   5   6   3   17494     389  -2
  -5  -6   6   17494     389   1
  -4  -6   6    9802     332   1
  -3  -6   6   24795     479   1
  -2  -6   6   17884    8230   1
  -1  -6   6     292     450   1
   0   6   6   23708    2723  -2
   0  -6   6   23708    2723   1
   1  -6   6   26492    2900   1
   2  -6   6   21567    1007   1
   3  -6   6   19759    1179   1
   4  -6   6    9914     632   1
   5  -6   6   15306     725   1
   6  -6   6    7495     328   1
   7  -6   6    3422     182   1
   8  -6   6    3990     143   1
   9  -6   6    3785     151   1
 -10  -5   6    7757     342   1
  -9  -5   6    3071     214   1
   8   5   1    7581     230  -2
  -8  -5   6    7581     230   1
  -7  -5   6   23532     700   1
  -6  -5   6   20109     468   1
   5   5   3   16509     318  -2
  -5  -5   6   16509     318   1
  -4  -5   6   10275     889   1
  -3  -5   6   20600    2359   1
  -2  -5   6    4266    1105   1
  -1  -5   6    1747     708   1
   0   5   6    4487    1083  -2
   0  -5   6    4487    1083   1
   1  -5   6    8009    1467   1
   2  -5   6   53707    2942   1
   3  -5   6    7257     941   1
   4  -5   6   45423    1093   1
   5  -5   6   12783     961   1
   6  -5   6    3763     197   1
   7  -5   6    9067     298   1
   8  -5   6    9362     291   1
   9  -5   6    5332     237   1
 -11  -4   6    6934     258   1
 -10  -4   6   12625     897   1
  -9  -4   6   16996     645   1
   8   4   1   27653    1009  -2
  -8  -4   6   27653    1009   1
  -7  -4   6    3697     205   1
  -6  -4   6    7452     196   1
   5   4   3   20539    1326  -2
  -5  -4   6   20539    1326   1
  -4  -4   6   26533    1319   1
  -3  -4   6    2622     953   1
  -2  -4   6    4558     991   1
  -1  -4   6    4999    1031   1
   0   4   6    3422     878  -2
   0  -4   6    3422     878   1
   1  -4   6   17536    1909   1
   2  -4   6    7791     860   1
   3  -4   6   32114    2566   1
   4  -4   6   21369    1575   1
   5  -4   6    5030     226   1
   6  -4   6    2302     158   1
   7  -4   6    9586     322   1
   8  -4   6    1169     123   1
   9  -4   6    7791     439   1
  10  -4   6   10608     565   1
 -11  -3   6    7134     280   1
 -10  -3   6     213      67   1
  -9  -3   6    7478     249   1
   8   3   1   22364     539  -2
  -8  -3   6   22364     539   1
  -7  -3   6    6726     205   1
  -6  -3   6   13786     790   1
   5   3   3    4501     519  -2
  -5  -3   6    4501     519   1
  -4  -3   6   13002     840   1
  -3  -3   6   51465    1685   1
  -2  -3   6   14211    1538   1
  -1  -3   6  109115    7771   1
   0   3   6   72754    2120  -2
   0  -3   6   72754    2120   1
   1  -3   6    2514     418   1
   2  -3   6    2317     475   1
   3  -3   6   30309    1675   1
   4  -3   6   51103    2318   1
   5  -3   6   18031    1439   1
   6  -3   6    4561     217   1
   7  -3   6    3865     198   1
   8  -3   6    6805     216   1
   9  -3   6     807     111   1
  10  -3   6   23089    1172   1
 -12  -2   6     266      52   1
 -11  -2   6    1675     136   1
 -10  -2   6    9912     383   1
  -9  -2   6   15425     380   1
   8   2   1    3239     202  -2
  -8  -2   6    3239     202   1
  -7  -2   6    7423     258   1
  -6  -2   6   38172    1627   1
  -4  -2   6   68210    1453   1
  -3  -2   6   83310    1778   1
  -2  -2   6   13414     627   1
  -1  -2   6  116980    2592   1
   0   2   6  114177    4127  -2
   0  -2   6  114177    4127   1
   1  -2   6   99445    3235   1
   2  -2   6    7533     961   1
   3  -2   6   21328     963   1
   4  -2   6    7945     750   1
   5  -2   6   38999    2818   1
   6  -2   6   29139     708   1
   7  -2   6   11148     402   1
   8  -2   6    4349     178   1
   9  -2   6     430      80   1
  10  -2   6    3451     219   1
 -12  -1   6     257      91   1
 -11  -1   6    1718     171   1
 -10  -1   6    4656     243   1
  -9  -1   6   10794     669   1
   8   1   1   17797     349  -2
  -8  -1   6   17797     349   1
  -7  -1   6   34267    1610   1
  -6  -1   6    5651     603   1
   5   1   3   46190    2031  -2
  -5  -1   6   46190    2031   1
  -4  -1   6    4444     303   1
  -3  -1   6  105029    2249   1
  -2  -1   6   60592    1660   1
  -1  -1   6  201632    4609   1
   0   1   6   22714    1191  -2
   0  -1   6   22714    1191   1
   1  -1   6   26794    1578   1
   2  -1   6   28963     576   1
   3  -1   6   80230    1752   1
   4  -1   6   40789    1651   1
   5  -1   6   12549    1598   1
   6  -1   6   10570     500   1
   7  -1   6   14302     471   1
   8  -1   6   16455     464   1
   9  -1   6    2809     173   1
  10  -1   6    6307     315   1
  11  -1   6    2067     252   1
 -12   0   6     -12      45   1
 -11   0   6      74      61   1
 -10   0   6     649      79   1
  -9   0   6     817      78   1
   8   0   1   42783    3599  -2
  -8   0   6   42783    3599   1
  -7   0   6   35003    2849   1
  -6   0   6   81784    2773   1
   5   0   3   76078    3601  -2
  -5   0   6   76078    3601   1
  -4   0   6  103655    1795   1
  -3   0   6  244152    3020   1
  -2   0   6   30113     694   1
  -1   0   6    2439     144   1
   0   0   6   53855     998  -2
   0   0   6   53855     998   1
   1   0   6    5014     379   1
   2   0   6   16413     812   1
   3   0   6   65545    3065   1
   4   0   6   41000    2613   1
   5   0   6   15752    1811   1
   6   0   6   17825    1356   1
   7   0   6    4326     197   1
   8   0   6     573      83   1
   9   0   6    3159     170   1
  10   0   6    9710    1556   1
  11   0   6    3810     417   1
 -12   1   6     207     114   1
 -11   1   6    2061     164   1
 -10   1   6    4856     230   1
  -9   1   6    9967     313   1
   8  -1   1   17380     316  -2
  -8   1   6   17380     316   1
  -7   1   6   33099    1820   1
  -6   1   6    5170     521   1
   5  -1   3   43167    2478  -2
  -5   1   6   43167    2478   1
  -4   1   6    4664     415   1
  -3   1   6  103471    1862   1
  -2   1   6   59572     935   1
  -1   1   6  206855    3154   1
   0  -1   6   26756    1260  -2
   0   1   6   26756    1260   1
   1   1   6   30438     913   1
   2   1   6   31583     878   1
   3   1   6   84993    1595   1
   4   1   6   45185    1670   1
   5   1   6   12655    1058   1
   6   1   6   10158     951   1
   7   1   6   14361     500   1
   8   1   6   16931     630   1
   9   1   6    3231     293   1
  10   1   6    5843     498   1
  11   1   6    1680      89   1
 -12   2   6     288      70   1
 -11   2   6    1708     122   1
 -10   2   6   10672     314   1
  -9   2   6   15555     304   1
   8  -2   1    2795     232  -2
  -8   2   6    2795     232   1
  -7   2   6    8048     341   1
  -6   2   6   37530    1491   1
   5  -2   3   26156    2602  -2
  -5   2   6   26156    2602   1
  -4   2   6   66669    2398   1
  -3   2   6   93779   16097   1
  -2   2   6   13667     610   1
  -1   2   6  115413    3708   1
   0  -2   6  134851    3876  -2
   0   2   6  134851    3876   1
   1   2   6   98504    3033   1
   2   2   6    8134     532   1
   3   2   6   22492    1235   1
   4   2   6    7847     790   1
   5   2   6   36423    1839   1
   6   2   6   27538     534   1
   7   2   6   10833     350   1
   8   2   6    4460     224   1
   9   2   6     444      94   1
  10   2   6    2975     199   1
 -11   3   6    8782    2367   1
 -10   3   6     229      53   1
  -9   3   6    7760     210   1
   8  -3   1   26787    1083  -2
  -8   3   6   26787    1083   1
  -7   3   6    7084     185   1
  -6   3   6   14688     954   1
   5  -3   3    4225     483  -2
  -5   3   6    4225     483   1
  -4   3   6   13119     785   1
  -3   3   6   54810    2970   1
  -2   3   6   14080    1463   1
  -1   3   6  102566    3737   1
   0  -3   6   78293    3079  -2
   0   3   6   78293    3079   1
   1   3   6    2529     388   1
   2   3   6    2153     359   1
   3   3   6   29459    2249   1
   4   3   6   52012    3226   1
   5   3   6   20748    2164   1
   6   3   6    4214     190   1
   7   3   6    3815     253   1
   8   3   6    6961     325   1
   9   3   6     744      93   1
  10   3   6   21801     429   1
 -11   4   6    8810     315   1
 -10   4   6   13226    1657   1
  -9   4   6   18770     451   1
   8  -4   1   28231    1185  -2
  -8   4   6   28231    1185   1
  -7   4   6    3739     123   1
  -6   4   6    7582     163   1
   5  -4   3   22303    2221  -2
  -5   4   6   22303    2221   1
  -4   4   6   24063    2233   1
  -3   4   6    8546    1276   1
  -2   4   6    5686    1042   1
  -1   4   6    4901     857   1
   0  -4   6    4479     788  -2
   0   4   6    4479     788   1
   1   4   6   18082    1125   1
   2   4   6    8746    1288   1
   3   4   6   33768    2662   1
   4   4   6   22280    2281   1
   5   4   6    5167     274   1
   6   4   6    2394     192   1
   7   4   6    9550     380   1
   8   4   6     574     103   1
   9   4   6    8332     558   1
  10   4   6   10636     274   1
 -10   5   6   11696    3727   1
  -9   5   6    5256     235   1
   8  -5   1    7575     210  -2
  -8   5   6    7575     210   1
  -7   5   6   25587     965   1
  -6   5   6   20984     652   1
   5  -5   3   16198     316  -2
  -5   5   6   16198     316   1
  -4   5   6    8220    1396   1
  -3   5   6   19901    2072   1
  -2   5   6    6789    1169   1
  -1   5   6    1593     544   1
   0  -5   6    4619     864  -2
   0   5   6    4619     864   1
   1   5   6    9099    1394   1
   2   5   6   56227    3606   1
   3   5   6    7996    1399   1
   4   5   6   48887    1264   1
   5   5   6   15318     576   1
   6   5   6    3987     194   1
   7   5   6    8499     421   1
   8   5   6    8922     543   1
   9   5   6    5417     213   1
 -10   6   6    1824     120   1
  -9   6   6    1418     156   1
   8  -6   1    1585     208  -2
  -8   6   6    1585     208   1
  -7   6   6    4139     158   1
  -6   6   6     332      66   1
   5  -6   3   17539     361  -2
  -5   6   6   17539     361   1
  -4   6   6   10668     350   1
  -3   6   6   26641    1169   1
  -2   6   6   20305    1469   1
  -1   6   6     905     457   1
   0  -6   6   24679    2473  -2
   0   6   6   24679    2473   1
   1   6   6   30400     981   1
   2   6   6   22299     413   1
   3   6   6   19417     456   1
   4   6   6   10756     334   1
   5   6   6   14747     339   1
   6   6   6    7067     254   1
   7   6   6    3321     141   1
   8   6   6    3954     133   1
   9   6   6    4155     111   1
  -9   7   6     122      31   1
   8  -7   1    3850     168  -2
  -8   7   6    3850     168   1
  -7   7   6    4823     179   1
  -6   7   6    1566     113   1
   5  -7   3   10331    1363  -2
  -5   7   6   10331    1363   1
  -4   7   6    6493     230   1
  -3   7   6   11196     309   1
  -2   7   6   10356     509   1
  -1   7   6   13385     307   1
   0  -7   6   23836     661  -2
   0   7   6   23836     661   1
   1   7   6   21433     925   1
   2   7   6   74900    2603   1
   3   7   6   15552     326   1
   4   7   6   25333     721   1
   5   7   6    5737     208   1
   6   7   6    5161     144   1
   7   7   6    1474      81   1
   8   7   6    3218     140   1
  -8   8   6    1240     135   1
  -7   8   6    4912     188   1
  -6   8   6    2351     142   1
   5  -8   3    3648     159  -2
  -5   8   6    3648     159   1
  -4   8   6    2809     122   1
  -3   8   6    9903     235   1
  -2   8   6    7077     197   1
  -1   8   6    3828     163   1
   0  -8   6   16803     882  -2
   0   8   6   16803     882   1
   1   8   6    5814     227   1
   2   8   6    7728    1751   1
   3   8   6     993     101   1
   4   8   6    6255     165   1
   5   8   6    8256     361   1
   6   8   6    3961     123   1
   7   8   6     778      79   1
  -6   9   6   10713     314   1
   5  -9   3    1462      90  -2
  -5   9   6    1462      90   1
  -4   9   6    7732     187   1
  -3   9   6   10282    1227   1
  -2   9   6   10287     288   1
  -1   9   6    4466     133   1
   0  -9   6    8621     794  -2
   0   9   6    8621     794   1
   1   9   6   13937     376   1
   2   9   6    3800     251   1
   3   9   6     578      84   1
   4   9   6    4230     165   1
   5   9   6    4982     176   1
  -4  10   6    7361     189   1
  -3  10   6    1886     134   1
  -2  10   6    4097     139   1
  -1  10   6    1072      66   1
   0 -10   6    1876     124  -2
   0  10   6    1876     124   1
   1  10   6    7613     283   1
   2  10   6    5040     252   1
   3  10   6    1349     320   1
  -4 -10   7     183      59   1
  -3 -10   7    1735     132   1
  -2 -10   7    1071     203   1
  -1 -10   7    2127     114   1
   0  10   7    2271     150  -2
   0 -10   7    2271     150   1
   1 -10   7      54      30   1
   2 -10   7    1342     108   1
  -6  -9   7     198      54   1
  -5  -9   7    1542      92   1
  -4  -9   7    4809     179   1
  -3  -9   7     863      97   1
  -2  -9   7   13323     283   1
  -1  -9   7    2802     144   1
   0   9   7    1712     107  -2
   0  -9   7    1712     107   1
   1  -9   7    5040     201   1
   2  -9   7   15973     369   1
   3  -9   7    9899     303   1
   4  -9   7    3363     162   1
   5  -9   7    1671      88   1
  -8  -8   7    4212     163   1
  -7  -8   7    2991     103   1
  -6  -8   7   21943     333   1
   5   8   4    3014     143  -2
  -5  -8   7    3014     143   1
  -4  -8   7    3266     150   1
  -3  -8   7    3807     330   1
  -2  -8   7   31868     550   1
  -1  -8   7   20690     372   1
   0   8   7   12588     285  -2
   0  -8   7   12588     285   1
   1  -8   7     904     103   1
   2  -8   7    3275     217   1
   3  -8   7    2851     165   1
   4  -8   7    3451     152   1
   5  -8   7    2638     136   1
   6  -8   7    4238     163   1
  -9  -7   7    1344      78   1
  -8  -7   7     962      84   1
  -7  -7   7   10217     327   1
  -6  -7   7    1883     113   1
   5   7   4    4443     164  -2
  -5  -7   7    4443     164   1
  -4  -7   7   13139     315   1
  -3  -7   7    6777     255   1
  -2  -7   7    6515     379   1
  -1  -7   7    4448     194   1
   0   7   7    8226     312  -2
   0  -7   7    8226     312   1
   1  -7   7   32856     613   1
   2  -7   7   10846     431   1
   3  -7   7    8449     627   1
   4  -7   7    2011     303   1
   5  -7   7    4691     228   1
   6  -7   7    1609     129   1
   7  -7   7    7374     282   1
 -10  -6   7    2268     188   1
  -9  -6   7    1198      95   1
   8   6   2   11494     369  -2
  -8  -6   7   11494     369   1
  -7  -6   7    6749     282   1
  -6  -6   7    5124     258   1
   5   6   4   27617     935  -2
  -5  -6   7   27617     935   1
  -4  -6   7    3613     172   1
  -3  -6   7   16502     815   1
  -2  -6   7    7423     435   1
  -1  -6   7   27947     654   1
   0   6   7    2316     179  -2
   0  -6   7    2316     179   1
   1  -6   7    9104     457   1
   2  -6   7    2180     149   1
   3  -6   7   22337    2436   1
   4  -6   7   70986    1842   1
   5  -6   7   19386     591   1
   6  -6   7    9965     372   1
   7  -6   7     414      77   1
   8  -6   7    1749      90   1
 -10  -5   7   13459     296   1
  -9  -5   7    1957     123   1
   8   5   2   22844     763  -2
  -8  -5   7   22844     763   1
  -7  -5   7    1976     228   1
  -6  -5   7    7697     296   1
   5   5   4    9435     244  -2
  -5  -5   7    9435     244   1
  -4  -5   7   13026     348   1
  -3  -5   7    5879     631   1
  -2  -5   7    4907    1167   1
  -1  -5   7   14076    1992   1
   0   5   7    1337     363  -2
   0  -5   7    1337     363   1
   1  -5   7   12178    1136   1
   2  -5   7    2053     489   1
   3  -5   7    9162    1402   1
   4  -5   7   21404     468   1
   5  -5   7   41046    1188   1
   6  -5   7    2690     164   1
   7  -5   7    8124     274   1
   8  -5   7    1910     160   1
   9  -5   7    1627     150   1
 -11  -4   7    1712     143   1
 -10  -4   7    5876     267   1
  -9  -4   7    5808     198   1
   8   4   2   68483    2002  -2
  -8  -4   7   68483    2002   1
  -7  -4   7    1919     133   1
  -6  -4   7   20426     457   1
   5   4   4   57383    2078  -2
  -5  -4   7   57383    2078   1
  -4  -4   7    8903     761   1
  -3  -4   7    3901     565   1
  -2  -4   7   34654    2814   1
  -1  -4   7   17618    1978   1
   0   4   7   29094    1507  -2
   0  -4   7   29094    1507   1
   1  -4   7     773     263   1
   2  -4   7   26778    2258   1
   3  -4   7    7645     936   1
   4  -4   7    4941     270   1
   5  -4   7   24331     432   1
   6  -4   7    4189     219   1
   7  -4   7   11322     347   1
   8  -4   7    5126     219   1
   9  -4   7     659      78   1
 -11  -3   7    1201      91   1
 -10  -3   7    7808     428   1
  -9  -3   7     569      77   1
   8   3   2   40406    1445  -2
  -8  -3   7   40406    1445   1
  -7  -3   7    2082     124   1
  -6  -3   7    3716     523   1
   5   3   4   10251     795  -2
  -5  -3   7   10251     795   1
  -4  -3   7     722     209   1
  -3  -3   7    6575     464   1
  -2  -3   7   59730    1581   1
  -1  -3   7     799     213   1
   0   3   7   27892     985  -2
   0  -3   7   27892     985   1
   1  -3   7   61919    2182   1
   2  -3   7   17066    1217   1
   3  -3   7    4855     717   1
   4  -3   7    3033     592   1
   5  -3   7   20728     544   1
   6  -3   7    8213     296   1
   7  -3   7   10679     361   1
   8  -3   7    2558     231   1
   9  -3   7    3656     206   1
  10  -3   7    6934     322   1
 -12  -2   7     206      56   1
 -11  -2   7   22754    2455   1
 -10  -2   7   14793     459   1
  -9  -2   7     373      68   1
   8   2   2    4386     546  -2
  -8  -2   7    4386     546   1
  -7  -2   7     565      72   1
  -6  -2   7    8030     755   1
  -5  -2   7  103773    3063   1
  -4  -2   7   53378    1326   1
  -3  -2   7   45627    1161   1
  -2  -2   7   37163    1087   1
  -1  -2   7   12471     519   1
   0   2   7    1420     209  -2
   0  -2   7    1420     209   1
   1  -2   7  178118    3295   1
   2  -2   7   10592    1216   1
   3  -2   7    4433     878   1
   4  -2   7   13843    1160   1
   5  -2   7    1714     730   1
   6  -2   7   22000     630   1
   7  -2   7   20806     439   1
   8  -2   7    9773     687   1
   9  -2   7    4403     324   1
  10  -2   7     590      70   1
 -12  -1   7    5550     311   1
 -11  -1   7    1156     194   1
 -10  -1   7    6969     348   1
  -9  -1   7    9675     431   1
   8   1   2   36123     646  -2
  -8  -1   7   36123     646   1
  -7  -1   7    7755     558   1
  -6  -1   7   43698    1701   1
  -5  -1   7  179883    2722   1
  -4  -1   7   43176    1167   1
  -3  -1   7   65693    1309   1
  -2  -1   7    5354     369   1
  -1  -1   7   26378     998   1
   0   1   7   74584    2451  -2
   0  -1   7   74584    2451   1
   1  -1   7  429643    7868   1
   2  -1   7   36079    2139   1
   3  -1   7   16230    1588   1
   4  -1   7   12982    1556   1
   5  -1   7   14778    1798   1
   6  -1   7   14849     678   1
   7  -1   7    2843     202   1
   8  -1   7    2042     174   1
   9  -1   7    7051     528   1
  10  -1   7    3713     249   1
 -12   0   7    2329     129   1
 -11   0   7     318     108   1
 -10   0   7   16913     392   1
  -9   0   7      97      45   1
   8   0   2   16108     396  -2
  -8   0   7   16108     396   1
  -7   0   7   45851    3209   1
  -6   0   7    4974     670   1
  -5   0   7   11493    1202   1
  -4   0   7   58667    1359   1
  -3   0   7   10298     503   1
  -2   0   7   35842    1014   1
  -1   0   7   73207    1082   1
   0   0   7   14643     650  -2
   0   0   7   14643     650   1
   1   0   7    8893     524   1
   2   0   7  244934    3724   1
   3   0   7   30571    2232   1
   4   0   7   62326    3404   1
   5   0   7   65334    2654   1
   6   0   7     144     111   1
   7   0   7     818     118   1
   8   0   7    1956     170   1
   9   0   7    4133     187   1
  10   0   7    1693     145   1
 -12   1   7    4940     164   1
 -11   1   7    1409     122   1
 -10   1   7    8063     442   1
  -9   1   7    9378     290   1
   8  -1   2   35929    1369  -2
  -8   1   7   35929    1369   1
  -7   1   7    8050     340   1
  -6   1   7   43202    1566   1
  -5   1   7  172662    7614   1
  -4   1   7   40801    1293   1
  -3   1   7   68843    1320   1
  -2   1   7    5824     262   1
  -1   1   7   24258     809   1
   0  -1   7   76870    2142  -2
   0   1   7   76870    2142   1
   1   1   7  410660    5558   1
   2   1   7   36770    1012   1
   3   1   7   17640     747   1
   4   1   7   12979     832   1
   5   1   7   16873    1287   1
   6   1   7   13497     777   1
   7   1   7    2598     145   1
   8   1   7    1800     169   1
   9   1   7    6684     263   1
  10   1   7    3789     217   1
 -12   2   7     452      81   1
 -11   2   7   21392     583   1
 -10   2   7   17056     941   1
  -9   2   7     545      71   1
   8  -2   2    4210     998  -2
  -8   2   7    4210     998   1
  -7   2   7     463      94   1
  -6   2   7    8828     721   1
  -5   2   7   71541    3430   1
  -4   2   7   52872    1548   1
  -3   2   7   45601    1305   1
  -2   2   7   39767    2322   1
  -1   2   7   13963    1311   1
   0  -2   7    1216     430  -2
   0   2   7    1216     430   1
   1   2   7  171446    8108   1
   2   2   7   10137     628   1
   3   2   7    4793     609   1
   4   2   7   14045    1097   1
   5   2   7    1918     656   1
   6   2   7   19672     529   1
   7   2   7   19158     401   1
   8   2   7   10877    1511   1
   9   2   7    4610     319   1
  10   2   7     559     315   1
 -11   3   7    1151     143   1
 -10   3   7    8493     661   1
  -9   3   7     533      64   1
   8  -3   2   43277     809  -2
  -8   3   7   43277     809   1
  -7   3   7    2320     126   1
  -6   3   7    4404     526   1
   5  -3   4   11486     799  -2
  -5   3   7   11486     799   1
  -4   3   7     825     223   1
  -3   3   7    7220    1123   1
  -2   3   7   60321    3102   1
  -1   3   7     705     368   1
   0  -3   7   31454    2034  -2
   0   3   7   31454    2034   1
   1   3   7   60374    2370   1
   2   3   7   17351    1043   1
   3   3   7    4502     904   1
   4   3   7    3469     831   1
   5   3   7   20693     380   1
   6   3   7    7966     233   1
   7   3   7   10260     405   1
   8   3   7    2642     209   1
   9   3   7    3419     204   1
  10   3   7    6444     182   1
 -11   4   7    5848     268   1
 -10   4   7    5783     668   1
  -9   4   7    5280     208   1
   8  -4   2   61420    2810  -2
  -8   4   7   61420    2810   1
  -7   4   7    2004     107   1
  -6   4   7   20076     359   1
   5  -4   4   60908    3804  -2
  -5   4   7   60908    3804   1
  -4   4   7    8353    1348   1
  -3   4   7    4819     996   1
  -2   4   7   35248    2549   1
  -1   4   7   19245    1776   1
   0  -4   7   32675    2218  -2
   0   4   7   32675    2218   1
   1   4   7     952     300   1
   2   4   7   26448    2278   1
   3   4   7    7223    1239   1
   4   4   7    4975     208   1
   5   4   7   25945     548   1
   6   4   7    4494     229   1
   7   4   7   10369     399   1
   8   4   7    4862     195   1
   9   4   7     525      61   1
 -10   5   7   11520     478   1
  -9   5   7    5254    1769   1
   8  -5   2   22983     899  -2
  -8   5   7   22983     899   1
  -7   5   7    1915     194   1
  -6   5   7    8286     333   1
   5  -5   4   10062     206  -2
  -5   5   7   10062     206   1
  -4   5   7   14884    1356   1
  -3   5   7    5676    1153   1
  -2   5   7   11729    1618   1
  -1   5   7   14525    1642   1
   0  -5   7    1779     412  -2
   0   5   7    1779     412   1
   1   5   7   12785    1686   1
   2   5   7    1605     625   1
   3   5   7    8527     952   1
   4   5   7   22029     621   1
   5   5   7   43354    1258   1
   6   5   7    2824     163   1
   7   5   7    7449     272   1
   8   5   7    1450     127   1
   9   5   7    1747     110   1
 -10   6   7    1489     112   1
  -9   6   7    1086      74   1
   8  -6   2    8176     508  -2
  -8   6   7    8176     508   1
  -7   6   7    6861     288   1
  -6   6   7    5130     225   1
   5  -6   4   15342    1567  -2
  -5   6   7   15342    1567   1
  -4   6   7    3885     155   1
  -3   6   7   16508     747   1
  -2   6   7    8591     282   1
  -1   6   7   29192     499   1
   0  -6   7    1980      89  -2
   0   6   7    1980      89   1
   1   6   7    9617     216   1
   2   6   7    2596     152   1
   3   6   7   22969    1386   1
   4   6   7   73034    1014   1
   5   6   7   15340     631   1
   6   6   7    9771     362   1
   7   6   7     377      53   1
   8   6   7    1598     228   1
  -9   7   7    1367      80   1
  -8   7   7     970      74   1
  -7   7   7   10418     254   1
  -6   7   7    2205     117   1
   5  -7   4    4364     315  -2
  -5   7   7    4364     315   1
  -4   7   7   13804     267   1
  -3   7   7    6966     198   1
  -2   7   7    8840     743   1
  -1   7   7    4779     162   1
   0  -7   7    7210     254  -2
   0   7   7    7210     254   1
   1   7   7   31905     631   1
   2   7   7   10724     470   1
   3   7   7    9238     385   1
   4   7   7    2057     136   1
   5   7   7    3647     160   1
   6   7   7    1543      76   1
   7   7   7    7367     191   1
  -8   8   7    4688     205   1
  -7   8   7    2877     137   1
  -6   8   7   20877     442   1
   5  -8   4    1695     199  -2
  -5   8   7    1695     199   1
  -4   8   7    3230     136   1
  -3   8   7    4800     312   1
  -2   8   7   32478     509   1
  -1   8   7   20978     418   1
   0  -8   7   12257     532  -2
   0   8   7   12257     532   1
   1   8   7     929      99   1
   2   8   7    2742     176   1
   3   8   7    2500     130   1
   4   8   7    3421     153   1
   5   8   7    2191     110   1
   6   8   7    4259     117   1
  -6   9   7     227      49   1
  -5   9   7    1415      78   1
  -4   9   7    4687     130   1
  -3   9   7     250      70   1
  -2   9   7   13615     243   1
  -1   9   7    2804     130   1
   0  -9   7    1851     191  -2
   0   9   7    1851     191   1
   1   9   7    5677     225   1
   2   9   7   17358     461   1
   3   9   7    9772     373   1
   4   9   7    3347     137   1
   5   9   7    1527     206   1
  -4  10   7     234      39   1
  -3  10   7    1672     114   1
  -2  10   7    1282      90   1
  -1  10   7    2160      97   1
   0 -10   7    2180     132  -2
   0  10   7    2180     132   1
   1  10   7     192      49   1
   2  10   7    1477     112   1
  -3 -10   8    3753     140   1
  -2 -10   8    1356     137   1
  -1 -10   8    1280     124   1
   0  10   8     485      73  -2
   0 -10   8     485      73   1
   1 -10   8     618      54   1
  -6  -9   8     610     101   1
  -5  -9   8    2978     118   1
  -4  -9   8    2039     113   1
  -3  -9   8    2069     141   1
  -2  -9   8    6973     399   1
  -1  -9   8    3935     188   1
   0   9   8    6965     241  -2
   0  -9   8    6965     241   1
   1  -9   8    3563     215   1
   2  -9   8    2817     208   1
   3  -9   8    1275     425   1
   4  -9   8    2540     125   1
  -7  -8   8     260      71   1
  -6  -8   8   17363     281   1
  -5  -8   8    2885     128   1
  -4  -8   8    8809     272   1
  -3  -8   8    2100     126   1
  -2  -8   8   27975     450   1
  -1  -8   8     358      60   1
   0   8   8   18223     385  -2
   0  -8   8   18223     385   1
   1  -8   8    1111     110   1
   2  -8   8   19129     537   1
   3  -8   8    8434     353   1
   4  -8   8    4323     163   1
   5  -8   8    7865     227   1
   6  -8   8       8      38   1
  -9  -7   8    8445     289   1
  -8  -7   8    1133      84   1
  -7  -7   8   10355     286   1
  -6  -7   8    1128      89   1
  -5  -7   8    8663     276   1
  -4  -7   8    9479     241   1
  -3  -7   8    5480     280   1
  -2  -7   8   10756     353   1
  -1  -7   8   23342     404   1
   0   7   8   23510     676  -2
   0  -7   8   23510     676   1
   1  -7   8   10953     344   1
   2  -7   8    5335     301   1
   3  -7   8    3684     411   1
   4  -7   8     253     161   1
   5  -7   8    6259     308   1
   6  -7   8   10662     519   1
   7  -7   8    3705     147   1
  -9  -6   8    4424     161   1
  -8  -6   8    9583     386   1
  -7  -6   8     656     101   1
  -6  -6   8   13641     354   1
  -5  -6   8   30931     512   1
  -4  -6   8    9834     235   1
  -3  -6   8   15232     487   1
  -2  -6   8    9583     277   1
  -1  -6   8    1018      89   1
   0   6   8     916     100  -2
   0  -6   8     916     100   1
   1  -6   8    8492     354   1
   2  -6   8   13143     369   1
   3  -6   8   20739     948   1
   4  -6   8    7634     563   1
   5  -6   8   12261     424   1
   6  -6   8    1108     221   1
   7  -6   8    7672     239   1
   8  -6   8    3179     138   1
 -10  -5   8    3600     165   1
  -9  -5   8     603      66   1
  -8  -5   8    1363     299   1
  -7  -5   8    8390     368   1
  -6  -5   8   40604     742   1
  -5  -5   8   63790     814   1
  -4  -5   8    5693     166   1
  -3  -5   8     915     556   1
  -2  -5   8   13768    2012   1
  -1  -5   8     774     599   1
   0   5   8    8940    1673  -2
   0  -5   8    8940    1673   1
   1  -5   8   19310    1457   1
   2  -5   8    2821     274   1
   3  -5   8   29666    1183   1
   4  -5   8   27864     560   1
   5  -5   8   20913    1233   1
   6  -5   8   14924     486   1
   7  -5   8    6491     311   1
   8  -5   8    3896     220   1
   9  -5   8    2192     148   1
 -11  -4   8    1432      86   1
 -10  -4   8    2553     195   1
  -9  -4   8    2189     124   1
  -8  -4   8   45317    4215   1
  -7  -4   8      67      49   1
  -6  -4   8   16546     489   1
  -5  -4   8   23263     766   1
  -4  -4   8   11195     849   1
  -3  -4   8    1456     300   1
  -2  -4   8    1758     737   1
  -1  -4   8    6092    1220   1
   0   4   8   74449    2517  -2
   0  -4   8   74449    2517   1
   1  -4   8     670     271   1
   2  -4   8    5727     780   1
   3  -4   8   19752    1536   1
   4  -4   8    1041     218   1
   5  -4   8   14571    1445   1
   6  -4   8   21529     659   1
   7  -4   8   15373     523   1
   8  -4   8    2763     157   1
   9  -4   8    5237     240   1
 -11  -3   8     861      75   1
 -10  -3   8   12848     414   1
  -9  -3   8   13547     576   1
  -8  -3   8   55178     809   1
  -7  -3   8     329      63   1
  -6  -3   8   14355     408   1
  -5  -3   8   15204    2985   1
  -4  -3   8   16425     947   1
  -3  -3   8   12860     670   1
  -2  -3   8   46385    1374   1
  -1  -3   8   38103    2433   1
   0   3   8   20564    1189  -2
   0  -3   8   20564    1189   1
   1  -3   8    2683     352   1
   2  -3   8     399     183   1
   3  -3   8     668     227   1
   4  -3   8   19633    1233   1
   5  -3   8   18393     645   1
   6  -3   8    1403     169   1
   7  -3   8    5924     231   1
   8  -3   8   12689     450   1
   9  -3   8   11381     664   1
 -11  -2   8   16577    1322   1
 -10  -2   8     528     100   1
  -9  -2   8     805      82   1
  -8  -2   8   14564     424   1
  -7  -2   8    8023     217   1
  -6  -2   8     675     245   1
  -5  -2   8   30667    1367   1
  -4  -2   8    3516     343   1
  -3  -2   8   13993     987   1
  -2  -2   8    5671     914   1
  -1  -2   8    1425     468   1
   0   2   8   43141    2407  -2
   0  -2   8   43141    2407   1
   1  -2   8   71374    2238   1
   2  -2   8   20181    1210   1
   3  -2   8  135933    5068   1
   4  -2   8   30778    2567   1
   5  -2   8   11626     445   1
   6  -2   8   32044    1693   1
   7  -2   8    3719     195   1
   8  -2   8   10858     449   1
   9  -2   8    2840     158   1
  10  -2   8    3387     158   1
 -12  -1   8    2335     199   1
 -11  -1   8    9391     452   1
 -10  -1   8   10101     419   1
  -9  -1   8    4995     228   1
  -8  -1   8   17810     347   1
  -7  -1   8   26691     400   1
  -6  -1   8    3859     516   1
  -5  -1   8   38140    1225   1
  -4  -1   8   13873     673   1
  -3  -1   8   27578     859   1
  -2  -1   8   25518    1199   1
  -1  -1   8    9696     542   1
   0   1   8    7544     519  -2
   0  -1   8    7544     519   1
   1  -1   8  271067    6185   1
   2  -1   8    2073     567   1
   3  -1   8   58287    3184   1
   4  -1   8   46863    3110   1
   5  -1   8    8434    1446   1
   6  -1   8   29734    3120   1
   7  -1   8    8710     370   1
   8  -1   8    6278     373   1
   9  -1   8    2342     137   1
  10  -1   8    3267     237   1
 -12   0   8    5549     166   1
 -11   0   8    8658     555   1
 -10   0   8    4558     208   1
  -9   0   8   14771     590   1
  -8   0   8   70416    1191   1
  -7   0   8    3093     209   1
  -6   0   8    9200     716   1
  -5   0   8   23961    2774   1
  -4   0   8    1268     203   1
  -3   0   8  295980    3837   1
  -2   0   8    2089     286   1
  -1   0   8    2937     291   1
   0   0   8  187839    3479  -2
   0   0   8  187839    3479   1
   1   0   8  218664    9980   1
   2   0   8   51611    2926   1
   3   0   8   42745    1885   1
   4   0   8  134151    6026   1
   5   0   8    6661     856   1
   6   0   8    2493     201   1
   7   0   8    9839     375   1
   8   0   8    5147     219   1
   9   0   8     937      93   1
  10   0   8     157      54   1
 -12   1   8    2519     113   1
 -11   1   8    9337     256   1
 -10   1   8   10296     264   1
  -9   1   8    5174     213   1
  -8   1   8   18517     391   1
  -7   1   8   28063     651   1
  -6   1   8    3850     461   1
  -5   1   8   37965    1667   1
  -4   1   8   13720     745   1
  -3   1   8   28759    1712   1
  -2   1   8   26197     773   1
  -1   1   8    9548    1125   1
   0  -1   8    6549     458  -2
   0   1   8    6549     458   1
   1   1   8  255925    3619   1
   2   1   8    2203     300   1
   3   1   8   54978    1403   1
   4   1   8   46321    2102   1
   5   1   8    9306    1005   1
   6   1   8   26627    1999   1
   7   1   8    8719     309   1
   8   1   8    5932     348   1
   9   1   8    2217     148   1
  10   1   8    3150     163   1
 -11   2   8   16015     327   1
 -10   2   8     652      74   1
  -9   2   8     762      66   1
  -8   2   8   16362    1244   1
  -7   2   8    8794     234   1
  -6   2   8      86      95   1
  -5   2   8   27433    1212   1
  -4   2   8    3492     392   1
  -3   2   8   14784     741   1
  -2   2   8    6865    1045   1
  -1   2   8    2092     579   1
   0  -2   8   45009    2482  -2
   0   2   8   45009    2482   1
   1   2   8   70793    2124   1
   2   2   8   18762     907   1
   3   2   8  136305    5571   1
   4   2   8   31780    1849   1
   5   2   8   11878     590   1
   6   2   8   30033     597   1
   7   2   8    3575     173   1
   8   2   8    9344     467   1
   9   2   8    3115     187   1
  10   2   8    2760     344   1
 -11   3   8    1245     150   1
 -10   3   8   11399     995   1
  -9   3   8   13601     418   1
  -8   3   8   59594     999   1
  -7   3   8     532      94   1
  -6   3   8   14791     318   1
  -5   3   8   11407     923   1
  -4   3   8   15832    1824   1
  -3   3   8   16085    1729   1
  -2   3   8   45882    2826   1
  -1   3   8   36229    2410   1
   0  -3   8   23219    1861  -2
   0   3   8   23219    1861   1
   1   3   8    2362     409   1
   2   3   8     649     348   1
   3   3   8     261     316   1
   4   3   8   22183    2140   1
   5   3   8   19780    1012   1
   6   3   8    1498     135   1
   7   3   8    5748     237   1
   8   3   8   12935     601   1
   9   3   8   12260     708   1
 -11   4   8    8779     325   1
 -10   4   8    3186    1376   1
  -9   4   8    2258     128   1
  -8   4   8   44469    2791   1
  -7   4   8     165      59   1
  -6   4   8   15313     281   1
  -5   4   8   22033     610   1
  -4   4   8   11196    1610   1
  -3   4   8    4119    1093   1
  -2   4   8    2962     806   1
  -1   4   8    6347    1072   1
   0  -4   8   82702    3776  -2
   0   4   8   82702    3776   1
   1   4   8     950     301   1
   2   4   8    6601    1164   1
   3   4   8   22607    2237   1
   4   4   8    1191      87   1
   5   4   8   16634    2685   1
   6   4   8   22910     532   1
   7   4   8   15008     471   1
   8   4   8    2308     131   1
   9   4   8    5540     219   1
 -10   5   8    3778     185   1
  -9   5   8     903     336   1
  -8   5   8    1904     792   1
  -7   5   8    8135     273   1
  -6   5   8   39025     568   1
  -5   5   8   61143    1348   1
  -4   5   8    6015     172   1
  -3   5   8    1236     451   1
  -2   5   8   14475    1789   1
  -1   5   8     136     314   1
   0  -5   8   11239    1061  -2
   0   5   8   11239    1061   1
   1   5   8   20923    2184   1
   2   5   8    2829     128   1
   3   5   8   28694     438   1
   4   5   8   27902     487   1
   5   5   8   22523     627   1
   6   5   8   16750     390   1
   7   5   8    5673     201   1
   8   5   8    3124     647   1
   9   5   8    2155      90   1
  -9   6   8    4342     166   1
  -8   6   8    7640     271   1
  -7   6   8     605      67   1
  -6   6   8   14586     407   1
  -5   6   8   31205     576   1
  -4   6   8   10538     256   1
  -3   6   8   16463     328   1
  -2   6   8   10024     211   1
  -1   6   8    1022      71   1
   0  -6   8     984      64  -2
   0   6   8     984      64   1
   1   6   8    8671     266   1
   2   6   8   13289     347   1
   3   6   8   20839     621   1
   4   6   8    8172     265   1
   5   6   8   12070     265   1
   6   6   8    1098      72   1
   7   6   8    7535     182   1
   8   6   8    3118     114   1
  -9   7   8    7524     250   1
  -8   7   8    1189      94   1
  -7   7   8   10571     224   1
  -6   7   8    1219      80   1
  -5   7   8    7675     917   1
  -4   7   8    9798     254   1
  -3   7   8    5285     327   1
  -2   7   8   10653     278   1
  -1   7   8   23291     534   1
   0  -7   8   21661     434  -2
   0   7   8   21661     434   1
   1   7   8   10924     309   1
   2   7   8    5636     216   1
   3   7   8    3082     190   1
   4   7   8     298      64   1
   5   7   8    5711     237   1
   6   7   8   10534     253   1
   7   7   8    3873     138   1
  -7   8   8     223      79   1
  -6   8   8   16781     596   1
  -5   8   8    2974     145   1
  -4   8   8    8896     221   1
  -3   8   8    2193     119   1
  -2   8   8   28575     445   1
  -1   8   8     401      56   1
   0  -8   8   19246     627  -2
   0   8   8   19246     627   1
   1   8   8     958      97   1
   2   8   8   18043     369   1
   3   8   8    7610     232   1
   4   8   8    4422     163   1
   5   8   8    8144     178   1
   6   8   8      61      30   1
  -6   9   8     707      60   1
  -5   9   8    3111     106   1
  -4   9   8    2003      82   1
  -3   9   8    1943      87   1
  -2   9   8    5371     645   1
  -1   9   8    4031     165   1
   0  -9   8    7306     462  -2
   0   9   8    7306     462   1
   1   9   8    3710     156   1
   2   9   8    2396     174   1
   3   9   8    1548     436   1
   4   9   8    2470     106   1
  -3  10   8    3719     110   1
  -2  10   8    1098      89   1
  -1  10   8    1461      75   1
   0 -10   8     528      44  -2
   0  10   8     528      44   1
   1  10   8     812      71   1
  -2 -10   9    2065     378   1
  -1 -10   9     585      61   1
   0  10   9     136      54  -2
   0 -10   9     136      54   1
  -5  -9   9    3614     139   1
  -4  -9   9    4745     186   1
  -3  -9   9    2409     529   1
  -2  -9   9    4887     313   1
  -1  -9   9    6307     218   1
   0   9   9   18964    1145  -2
   0  -9   9   18964    1145   1
   1  -9   9    5362     244   1
   2  -9   9    1880     122   1
   3  -9   9    9415     440   1
   4  -9   9     493      91   1
  -7  -8   9    8806     290   1
  -6  -8   9   16645     279   1
  -5  -8   9   12568     257   1
  -4  -8   9   15289     408   1
  -3  -8   9    3228     195   1
  -2  -8   9    1335     139   1
  -1  -8   9    2729     151   1
   0   8   9   17024     510  -2
   0  -8   9   17024     510   1
   1  -8   9     940     133   1
   2  -8   9    9858     370   1
   3  -8   9     856     128   1
   4  -8   9    6243     330   1
   5  -8   9    7070     234   1
  -8  -7   9    1359      85   1
  -7  -7   9    6271     198   1
  -6  -7   9   24331     381   1
  -5  -7   9    7089     192   1
  -4  -7   9   14270     318   1
  -3  -7   9   10508     398   1
  -2  -7   9    2254     196   1
  -1  -7   9    6983     243   1
   0   7   9   38470     824  -2
   0  -7   9   38470     824   1
   1  -7   9   13341     489   1
   2  -7   9   11722     454   1
   3  -7   9   14459     788   1
   4  -7   9    2797     328   1
   5  -7   9    6623     527   1
   6  -7   9    3803     273   1
   7  -7   9    3383     150   1
  -9  -6   9    1487     151   1
  -8  -6   9   10679     412   1
  -7  -6   9    9979     312   1
  -6  -6   9    3262     171   1
  -5  -6   9   15774     405   1
  -4  -6   9    5656     179   1
  -3  -6   9   30487     504   1
  -2  -6   9     516      86   1
  -1  -6   9    8100     251   1
   0   6   9   20627     468  -2
   0  -6   9   20627     468   1
   1  -6   9   17973     538   1
   2  -6   9    1150     126   1
   3  -6   9   45933    1447   1
   4  -6   9     410     168   1
   5  -6   9   10310     369   1
   6  -6   9     354      85   1
   7  -6   9    2006     182   1
 -10  -5   9    3406     277   1
  -9  -5   9     478      57   1
  -8  -5   9    4615     849   1
  -7  -5   9    1577     119   1
  -6  -5   9   22009     457   1
  -5  -5   9   25036     403   1
  -4  -5   9   14043     272   1
  -3  -5   9   21061     326   1
  -2  -5   9    8103     279   1
  -1  -5   9    2652     268   1
   0   5   9   17477    2282  -2
   0  -5   9   17477    2282   1
   1  -5   9   39512     794   1
   2  -5   9   19940     751   1
   3  -5   9    7604     522   1
   4  -5   9    1588     140   1
   5  -5   9    4988     487   1
   6  -5   9    6427     304   1
   7  -5   9    3562     183   1
   8  -5   9    1249     112   1
 -11  -4   9    6651     190   1
 -10  -4   9   10008     317   1
  -9  -4   9    6278     196   1
  -8  -4   9    5867    1107   1
  -7  -4   9    6453     221   1
  -6  -4   9   45551     761   1
  -5  -4   9    6480     201   1
  -4  -4   9   48579    3468   1
  -3  -4   9   10475    1020   1
  -2  -4   9   15975    2030   1
  -1  -4   9     431     370   1
   0   4   9   17161    2143  -2
   0  -4   9   17161    2143   1
   1  -4   9     366     212   1
   2  -4   9   12699    1202   1
   3  -4   9   11365     387   1
   4  -4   9   22079     740   1
   5  -4   9   10953     877   1
   6  -4   9   28683    1067   1
   7  -4   9    7626     234   1
   8  -4   9     922      79   1
   9  -4   9    3139     301   1
 -11  -3   9    2069     181   1
 -10  -3   9    5719    1050   1
  -9  -3   9   18493     762   1
  -8  -3   9   12236     864   1
  -7  -3   9    6659     412   1
  -6  -3   9   20516     444   1
  -5  -3   9   13579    1749   1
  -4  -3   9    2738     710   1
  -3  -3   9   30482    1653   1
  -2  -3   9   14957    1749   1
  -1  -3   9    1478     566   1
   0   3   9   21157    2144  -2
   0  -3   9   21157    2144   1
   1  -3   9   21204    1051   1
   2  -3   9   16761    1025   1
   3  -3   9   15034    1304   1
   4  -3   9    1366     142   1
   5  -3   9   19306     549   1
   6  -3   9   31249     797   1
   7  -3   9    7609     260   1
   8  -3   9    4429     159   1
   9  -3   9   11505     326   1
 -11  -2   9    1041      94   1
 -10  -2   9    2695     158   1
  -9  -2   9    3283     188   1
  -8  -2   9   18290     459   1
  -7  -2   9   15733     350   1
  -6  -2   9   12541     393   1
  -5  -2   9   46344    4282   1
  -4  -2   9    1565     354   1
  -3  -2   9   11878     959   1
  -2  -2   9   11863     965   1
  -1  -2   9    6881    1049   1
   0   2   9   48474    1736  -2
   0  -2   9   48474    1736   1
   1  -2   9     903     368   1
   2  -2   9    8492    1147   1
   3  -2   9   35381    2606   1
   4  -2   9    6565    1228   1
   5  -2   9   22772     492   1
   6  -2   9   19592    1036   1
   7  -2   9   12932     373   1
   8  -2   9    3586     177   1
   9  -2   9   11294     388   1
 -11  -1   9    2629     101   1
 -10  -1   9   11762     445   1
  -9  -1   9    7713     534   1
  -8  -1   9   15306     544   1
  -7  -1   9    2237     115   1
  -6  -1   9    1015     256   1
  -5  -1   9   11135     775   1
  -4  -1   9   15800     903   1
  -3  -1   9    6185     675   1
  -2  -1   9   34628    1220   1
  -1  -1   9    8699     473   1
   0   1   9    6330     780  -2
   0  -1   9    6330     780   1
   1  -1   9   16747    1448   1
   2  -1   9     265     221   1
   3  -1   9   81301    3961   1
   4  -1   9   32001    2661   1
   5  -1   9   18969     427   1
   6  -1   9   19114     798   1
   7  -1   9     443     103   1
   8  -1   9   10818     443   1
   9  -1   9    4211     170   1
  10  -1   9    2366     172   1
 -11   0   9      -8      46   1
 -10   0   9    6564     230   1
  -9   0   9    3243     178   1
  -8   0   9    9677     543   1
  -7   0   9     256      60   1
  -6   0   9   24478    1032   1
  -5   0   9   66022    2359   1
  -4   0   9    1877     223   1
  -3   0   9  113167    1664   1
  -2   0   9   35006     949   1
  -1   0   9   10807     590   1
   0   0   9   16676     992  -2
   0   0   9   16676     992   1
   1   0   9     174     185   1
   2   0   9   27104    1428   1
   3   0   9   28918    1605   1
   4   0   9   22572    1520   1
   5   0   9    9421     935   1
   6   0   9   53003    3810   1
   7   0   9     380      96   1
   8   0   9    3790     210   1
   9   0   9    2945     144   1
  10   0   9     413      86   1
 -11   1   9    2650     148   1
 -10   1   9   12070     248   1
  -9   1   9    7419     269   1
  -8   1   9   18742     425   1
  -7   1   9    2516     205   1
  -6   1   9     633     208   1
  -5   1   9   10616     735   1
  -4   1   9   15898     821   1
  -3   1   9    6147     453   1
  -2   1   9   35298    2355   1
  -1   1   9    9130    1173   1
   0  -1   9    5965     460  -2
   0   1   9    5965     460   1
   1   1   9   16710     794   1
   2   1   9     195     157   1
   3   1   9   79791    2559   1
   4   1   9   30789    1953   1
   5   1   9   19076     498   1
   6   1   9   17572    1018   1
   7   1   9     366      67   1
   8   1   9   10428     427   1
   9   1   9    4048     179   1
  10   1   9    2119     119   1
 -11   2   9    1150      93   1
 -10   2   9    2790     138   1
  -9   2   9    2914     129   1
  -8   2   9   19414     593   1
  -7   2   9   16623     380   1
  -6   2   9   12634     335   1
  -5   2   9   36347    1420   1
  -4   2   9    1644     283   1
  -3   2   9   11810    1463   1
  -2   2   9   12437    1476   1
  -1   2   9    7039    1061   1
   0  -2   9   46745    1799  -2
   0   2   9   46745    1799   1
   1   2   9     829     264   1
   2   2   9    8739     646   1
   3   2   9   36918    1780   1
   4   2   9    6045    1115   1
   5   2   9   24190     954   1
   6   2   9   18708     697   1
   7   2   9   12249     315   1
   8   2   9    3667     172   1
   9   2   9   11393     494   1
 -11   3   9    3872     236   1
 -10   3   9    6153     416   1
  -9   3   9   17969     569   1
  -8   3   9   15092     346   1
  -7   3   9    6946     192   1
  -6   3   9   20363     354   1
  -5   3   9   12407    1730   1
  -4   3   9    3290     961   1
  -3   3   9   31154    2530   1
  -2   3   9   15481    1701   1
  -1   3   9    1583     544   1
   0  -3   9   22412    1352  -2
   0   3   9   22412    1352   1
   1   3   9   20503    1269   1
   2   3   9   17182    1712   1
   3   3   9   16142    1751   1
   4   3   9    1188      92   1
   5   3   9   18695     386   1
   6   3   9   30540     695   1
   7   3   9    7462     267   1
   8   3   9    4617     230   1
   9   3   9   11566     774   1
 -11   4   9    6741     330   1
 -10   4   9   13277     335   1
  -9   4   9    6386     199   1
  -8   4   9    8693     503   1
  -7   4   9    6391     179   1
  -6   4   9   45366     640   1
  -5   4   9    6678     163   1
  -4   4   9   43645    3304   1
  -3   4   9    9545    1475   1
  -2   4   9   16312    1861   1
  -1   4   9     629     486   1
   0  -4   9   19359    2004  -2
   0   4   9   19359    2004   1
   1   4   9     500     339   1
   2   4   9   13680    1685   1
   3   4   9   10798     388   1
   4   4   9   20887     369   1
   5   4   9   12284     967   1
   6   4   9   27863     556   1
   7   4   9    7761     301   1
   8   4   9     879      78   1
   9   4   9    3066     113   1
 -10   5   9    3140     163   1
  -9   5   9     606      92   1
  -8   5   9    5988    1207   1
  -7   5   9    1477     114   1
  -6   5   9   22498     554   1
  -5   5   9   25019     472   1
  -4   5   9   13956     335   1
  -3   5   9   22334     401   1
  -2   5   9    8539     211   1
  -1   5   9    2642     191   1
   0  -5   9   17192     440  -2
   0   5   9   17192     440   1
   1   5   9   40051     787   1
   2   5   9   20881     474   1
   3   5   9    7251     220   1
   4   5   9    1613     121   1
   5   5   9    5356     505   1
   6   5   9    7151     324   1
   7   5   9    2992     136   1
   8   5   9     998      92   1
  -9   6   9    1628     131   1
  -8   6   9   10904     283   1
  -7   6   9    9718     405   1
  -6   6   9    3389     130   1
  -5   6   9   15204     471   1
  -4   6   9    5677     176   1
  -3   6   9   31457     434   1
  -2   6   9     505      61   1
  -1   6   9    8283     194   1
   0  -6   9   19889     524  -2
   0   6   9   19889     524   1
   1   6   9   18275     650   1
   2   6   9    1217      99   1
   3   6   9   45273     986   1
   4   6   9     132      56   1
   5   6   9    9953     274   1
   6   6   9     227      46   1
   7   6   9    1957     104   1
  -8   7   9    1382      95   1
  -7   7   9    6057     189   1
  -6   7   9   23902     563   1
  -5   7   9    6644     183   1
  -4   7   9   13954     380   1
  -3   7   9   10521     241   1
  -2   7   9    2046     103   1
  -1   7   9    7226     185   1
   0  -7   9   37691     743  -2
   0   7   9   37691     743   1
   1   7   9   13051     620   1
   2   7   9   11526     587   1
   3   7   9   14249     584   1
   4   7   9    2631     137   1
   5   7   9    6300     231   1
   6   7   9    4054     145   1
   7   7   9    3545     128   1
  -7   8   9    8452     272   1
  -6   8   9   15868     404   1
  -5   8   9   12232     235   1
  -4   8   9   14809     332   1
  -3   8   9    3200     138   1
  -2   8   9    1721     230   1
  -1   8   9    2810     122   1
   0  -8   9   18624     823  -2
   0   8   9   18624     823   1
   1   8   9     995      96   1
   2   8   9    8902     246   1
   3   8   9     562     131   1
   4   8   9    6602     185   1
   5   8   9    7121     174   1
  -5   9   9    2986     194   1
  -4   9   9    4474     130   1
  -3   9   9    2294     511   1
  -2   9   9    4630     144   1
  -1   9   9    6565     246   1
   0  -9   9   20333    1468  -2
   0   9   9   20333    1468   1
   1   9   9    5323     174   1
   2   9   9    2224     208   1
   3   9   9    8913     563   1
   4   9   9     634      91   1
  -2  10   9    1232      90   1
  -1  10   9     560      45   1
   0 -10   9     111      23  -2
   0  10   9     111      23   1
  -5  -9  10    2418     102   1
  -4  -9  10     866      81   1
  -3  -9  10    6377     219   1
  -2  -9  10    3746     219   1
  -1  -9  10    1824     180   1
   0   9  10    4454     219  -2
   0  -9  10    4454     219   1
   1  -9  10    1526     103   1
   2  -9  10    1405      97   1
   3  -9  10    3583     244   1
  -7  -8  10    2628     212   1
  -6  -8  10    2002     135   1
  -5  -8  10    3767     175   1
  -4  -8  10   13218     362   1
  -3  -8  10    6680     490   1
  -2  -8  10     823     144   1
  -1  -8  10    1084     116   1
   0   8  10    5844     310  -2
   0  -8  10    5844     310   1
   1  -8  10     488      97   1
   2  -8  10   18468     397   1
   3  -8  10    1894     118   1
   4  -8  10     996      76   1
   5  -8  10    7172     281   1
  -8  -7  10    3317     149   1
  -7  -7  10    2128     131   1
  -6  -7  10    7299     188   1
  -5  -7  10    4862     154   1
  -4  -7  10    8753     279   1
  -3  -7  10    6525     283   1
  -2  -7  10   74511    1028   1
  -1  -7  10   17215     558   1
   0   7  10   37107     810  -2
   0  -7  10   37107     810   1
   1  -7  10    9410     410   1
   2  -7  10    3478     239   1
   3  -7  10   17164     828   1
   4  -7  10     220      78   1
   5  -7  10    8499     455   1
   6  -7  10     -52      52   1
  -9  -6  10    5541     244   1
  -8  -6  10    7834     424   1
  -7  -6  10    9355     314   1
  -6  -6  10     849      79   1
  -5  -6  10   25256     385   1
  -4  -6  10    2229     125   1
  -3  -6  10   37593     572   1
  -2  -6  10    4807     208   1
  -1  -6  10   19615     641   1
   0   6  10    8530     373  -2
   0  -6  10    8530     373   1
   1  -6  10    2564     212   1
   2  -6  10    3000     191   1
   3  -6  10    5298     456   1
   4  -6  10    3760     382   1
   5  -6  10    2997     558   1
   6  -6  10     710      90   1
   7  -6  10     443      62   1
 -10  -5  10    2796     381   1
  -9  -5  10     587      72   1
  -8  -5  10    4171     200   1
  -7  -5  10   12422     387   1
  -6  -5  10    3977     184   1
  -5  -5  10   27088     919   1
  -4  -5  10   19301     326   1
  -3  -5  10   22148     421   1
  -2  -5  10    2196     165   1
  -1  -5  10    1087     133   1
   0   5  10     268      66  -2
   0  -5  10     268      66   1
   1  -5  10    5848     467   1
   2  -5  10   14077     456   1
   3  -5  10   36711     893   1
   4  -5  10    2032     152   1
   5  -5  10    2178     190   1
   6  -5  10    1191     119   1
   7  -5  10    3607     197   1
   8  -5  10    1154      94   1
 -10  -4  10   15702     385   1
  -9  -4  10    1846     136   1
  -8  -4  10   19733     496   1
  -7  -4  10    3533     176   1
  -6  -4  10    7074     215   1
  -5  -4  10   19818     459   1
  -4  -4  10   13215     258   1
  -3  -4  10    3519     603   1
  -2  -4  10    1174     577   1
  -1  -4  10    3742     969   1
   0   4  10   43674    3515  -2
   0  -4  10   43674    3515   1
   1  -4  10   19667    2403   1
   2  -4  10   28040     660   1
   3  -4  10   33759     857   1
   4  -4  10   46011     992   1
   5  -4  10    6802     278   1
   6  -4  10    2618     152   1
   7  -4  10    1518     105   1
   8  -4  10    2141     103   1
 -11  -3  10    1196      75   1
 -10  -3  10    7809     286   1
  -9  -3  10    1976     147   1
  -8  -3  10    4049     220   1
  -7  -3  10   46222     958   1
  -6  -3  10   26195     478   1
  -5  -3  10   11766     726   1
  -4  -3  10    8335    1336   1
  -3  -3  10   21739    1460   1
  -2  -3  10   39165    2974   1
  -1  -3  10   11637    1640   1
   0   3  10     398     284  -2
   0  -3  10     398     284   1
   1  -3  10    5981    1236   1
   2  -3  10   54404    4346   1
   3  -3  10    5402     344   1
   4  -3  10   11996     345   1
   5  -3  10    5185     284   1
   6  -3  10   14004     512   1
   7  -3  10   14771     471   1
   8  -3  10    2565     139   1
   9  -3  10      50      39   1
 -11  -2  10     418      95   1
 -10  -2  10    7337     248   1
  -9  -2  10    6551     305   1
  -8  -2  10   13653     594   1
  -7  -2  10    3674     177   1
  -6  -2  10    8771     271   1
  -5  -2  10   10891    1081   1
  -4  -2  10   10715     969   1
  -3  -2  10    8491     707   1
  -2  -2  10    5052     522   1
  -1  -2  10    2049     608   1
   0   2  10   48736    3123  -2
   0  -2  10   48736    3123   1
   1  -2  10   17879    1978   1
   2  -2  10    4477     674   1
   3  -2  10   20293    2046   1
   4  -2  10    8912     376   1
   5  -2  10   19270     550   1
   6  -2  10    8434     385   1
   7  -2  10     141      67   1
   8  -2  10    2964     184   1
   9  -2  10     278      51   1
 -11  -1  10    7531     181   1
 -10  -1  10   18969     404   1
  -9  -1  10    5861     241   1
  -8  -1  10    2260     220   1
  -7  -1  10    2392     152   1
  -6  -1  10   10440     293   1
  -5  -1  10   11770    1081   1
  -4  -1  10   13334     865   1
  -3  -1  10   13819    1063   1
  -2  -1  10   27114    1137   1
  -1  -1  10   21365     785   1
   0   1  10   23609    1845  -2
   0  -1  10   23609    1845   1
   1  -1  10   10973     864   1
   2  -1  10    7747    1149   1
   3  -1  10   48927    3187   1
   4  -1  10    4891     210   1
   5  -1  10   13358     596   1
   6  -1  10     217     133   1
   7  -1  10    2788     209   1
   8  -1  10   30939     526   1
   9  -1  10    6476     212   1
 -11   0  10   24470     410   1
 -10   0  10      15      36   1
  -9   0  10    1887     142   1
  -8   0  10   16388    1634   1
  -7   0  10      99      50   1
  -6   0  10    1350     163   1
  -5   0  10   32505    2329   1
  -4   0  10     320     108   1
  -3   0  10   75007    1888   1
  -2   0  10    1871     332   1
  -1   0  10   85482    2551   1
   0   0  10    1831     351  -2
   0   0  10    1831     351   1
   1   0  10   24675    1378   1
   2   0  10    1038     253   1
   3   0  10    7087     678   1
   4   0  10   30072     849   1
   5   0  10   46881    1383   1
   6   0  10   82530    5474   1
   7   0  10     894     129   1
   8   0  10    1549     130   1
   9   0  10     799      84   1
 -11   1  10    7735     217   1
 -10   1  10   17865     305   1
  -9   1  10    5808     161   1
  -8   1  10    2579     224   1
  -7   1  10    2434     112   1
  -6   1  10   10877     242   1
  -5   1  10   10169     725   1
  -4   1  10   14080     774   1
  -3   1  10   16176    1748   1
  -2   1  10   26057    2151   1
  -1   1  10   21606    1905   1
   0  -1  10   23385    2006  -2
   0   1  10   23385    2006   1
   1   1  10   10034     879   1
   2   1  10    7384     792   1
   3   1  10   46916    2042   1
   4   1  10    4947     436   1
   5   1  10   13002     440   1
   6   1  10     232      88   1
   7   1  10    2814     149   1
   8   1  10   32528     899   1
   9   1  10    6185     315   1
 -11   2  10     556      69   1
 -10   2  10    7016     180   1
  -9   2  10    6423     169   1
  -8   2  10   13603     384   1
  -7   2  10    3601     124   1
  -6   2  10    8668     196   1
  -5   2  10   10449     751   1
  -4   2  10   11764     733   1
  -3   2  10   10904    1520   1
  -2   2  10    5789    1052   1
  -1   2  10    1867     589   1
   0  -2  10   45752    2912  -2
   0   2  10   45752    2912   1
   1   2  10   17137    1114   1
   2   2  10    3959     776   1
   3   2  10   18846    1940   1
   4   2  10    8881     321   1
   5   2  10   18518     716   1
   6   2  10    7875     312   1
   7   2  10      54      53   1
   8   2  10    2637     303   1
   9   2  10     248      48   1
 -11   3  10    3678    2123   1
 -10   3  10    7516     370   1
  -9   3  10    1808     114   1
  -8   3  10    5661     539   1
  -7   3  10   46058     721   1
  -6   3  10   25297     621   1
  -5   3  10   13044     538   1
  -4   3  10    7115    1285   1
  -3   3  10   20026    2128   1
  -2   3  10   40328    2913   1
  -1   3  10   13555    1624   1
   0  -3  10     408     456  -2
   0   3  10     408     456   1
   1   3  10    6412     739   1
   2   3  10   57138    3198   1
   3   3  10    5445     350   1
   4   3  10   12116     310   1
   5   3  10    6965     886   1
   6   3  10   13363     403   1
   7   3  10   15129     368   1
   8   3  10    2459     110   1
   9   3  10     -17      17   1
 -10   4  10   21681    1983   1
  -9   4  10    1691     121   1
  -8   4  10   20151     341   1
  -7   4  10    3470     128   1
  -6   4  10    6918     178   1
  -5   4  10   20896     730   1
  -4   4  10   14094     265   1
  -3   4  10    3737     998   1
  -2   4  10      70     218   1
  -1   4  10    4999    1041   1
   0  -4  10   51875    4304  -2
   0   4  10   51875    4304   1
   1   4  10   23593    2187   1
   2   4  10   26840     828   1
   3   4  10   31850     786   1
   4   4  10   45886     652   1
   5   4  10    7650     282   1
   6   4  10    2618     177   1
   7   4  10    1449     107   1
   8   4  10    1831     115   1
 -10   5  10    2163     147   1
  -9   5  10     634      72   1
  -8   5  10    3833     503   1
  -7   5  10   12337     285   1
  -6   5  10    3902     123   1
  -5   5  10   29781    1631   1
  -4   5  10   19213     276   1
  -3   5  10   21961     307   1
  -2   5  10    2087      94   1
  -1   5  10    1229      67   1
   0  -5  10     276      48  -2
   0   5  10     276      48   1
   1   5  10    5475     166   1
   2   5  10   13799     332   1
   3   5  10   35787     687   1
   4   5  10    1920     133   1
   5   5  10    2127     201   1
   6   5  10    1085     220   1
   7   5  10    3167     145   1
   8   5  10    1068      69   1
  -9   6  10    5543     219   1
  -8   6  10    7416     289   1
  -7   6  10    8916     348   1
  -6   6  10     675      63   1
  -5   6  10   25104     364   1
  -4   6  10    2279     132   1
  -3   6  10   35477     632   1
  -2   6  10    4659     138   1
  -1   6  10   20022     353   1
   0  -6  10    8594     214  -2
   0   6  10    8594     214   1
   1   6  10    2446     130   1
   2   6  10    3180     148   1
   3   6  10    5504     220   1
   4   6  10    3617     170   1
   5   6  10    3662     220   1
   6   6  10     589      79   1
   7   6  10     353      45   1
  -8   7  10    3244     134   1
  -7   7  10    1926      90   1
  -6   7  10    7039     218   1
  -5   7  10    4581     168   1
  -4   7  10    9172     259   1
  -3   7  10    6278     167   1
  -2   7  10   72532    1148   1
  -1   7  10   16797     415   1
   0  -7  10   36112     796  -2
   0   7  10   36112     796   1
   1   7  10    9409     299   1
   2   7  10    3588     201   1
   3   7  10   16899     491   1
   4   7  10     204      67   1
   5   7  10    6324     290   1
   6   7  10      92      38   1
  -7   8  10    2461     198   1
  -6   8  10    1988      88   1
  -5   8  10    3676     116   1
  -4   8  10   13159     239   1
  -3   8  10    6464     219   1
  -2   8  10     769     100   1
  -1   8  10    1019      82   1
   0  -8  10    5580     298  -2
   0   8  10    5580     298   1
   1   8  10     410      83   1
   2   8  10   17251     663   1
   3   8  10    2220     139   1
   4   8  10     960      68   1
   5   8  10    7138     172   1
  -5   9  10    2628      97   1
  -4   9  10     767      59   1
  -3   9  10    5921     139   1
  -2   9  10    3186     109   1
  -1   9  10    2044     105   1
   0  -9  10    4725     394  -2
   0   9  10    4725     394   1
   1   9  10    1384      96   1
   2   9  10    1629     276   1
   3   9  10    3544     220   1
  -4  -9  11    3536     166   1
  -3  -9  11    3912     217   1
  -2  -9  11    4668     224   1
  -1  -9  11    1752     110   1
   0   9  11    1043      85  -2
   0  -9  11    1043      85   1
   1  -9  11    5974     157   1
   2  -9  11    9827     408   1
  -6  -8  11   18791     638   1
  -5  -8  11    5202     232   1
  -4  -8  11   10051     326   1
  -3  -8  11    2853     172   1
  -2  -8  11    3607     591   1
  -1  -8  11    2902     212   1
   0   8  11   20544     460  -2
   0  -8  11   20544     460   1
   1  -8  11    3771     199   1
   2  -8  11    6089     205   1
   3  -8  11    5102     272   1
   4  -8  11    2679     103   1
  -8  -7  11    6348     383   1
  -7  -7  11   15200    1411   1
  -6  -7  11     308      48   1
  -5  -7  11    8389     234   1
  -4  -7  11   24205     531   1
  -3  -7  11   23576     542   1
  -2  -7  11    4802     298   1
  -1  -7  11   11977     453   1
   0   7  11   35355    2473  -2
   0  -7  11   35355    2473   1
   1  -7  11    6031     322   1
   2  -7  11    5337     225   1
   3  -7  11     608     205   1
   4  -7  11     583     104   1
   5  -7  11    2759     334   1
  -9  -6  11    4742     352   1
  -8  -6  11    3254     362   1
  -7  -6  11    6409     296   1
  -6  -6  11    1202      81   1
  -5  -6  11    7307     224   1
  -4  -6  11    2672     133   1
  -3  -6  11   59163    1678   1
  -2  -6  11    2523     221   1
  -1  -6  11   78034    1298   1
   0   6  11   29583     571  -2
   0  -6  11   29583     571   1
   1  -6  11   36197     827   1
   2  -6  11    1485     119   1
   3  -6  11   10182     470   1
   4  -6  11     753     194   1
   5  -6  11    4801     253   1
   6  -6  11     231      50   1
 -10  -5  11    1828     157   1
  -9  -5  11    1248      90   1
  -8  -5  11   11986     312   1
  -7  -5  11    8886     401   1
  -6  -5  11    7273     221   1
  -5  -5  11   19404     367   1
  -4  -5  11   10424     263   1
  -3  -5  11    7916     252   1
  -2  -5  11   23754     636   1
  -1  -5  11   31745     755   1
   0   5  11   27515     704  -2
   0  -5  11   27515     704   1
   1  -5  11   69557    1202   1
   2  -5  11    9136     311   1
   3  -5  11   11462     488   1
   4  -5  11     967     112   1
   5  -5  11    4475     227   1
   6  -5  11    1052     105   1
   7  -5  11    1311     107   1
 -10  -4  11    9756     275   1
  -9  -4  11    1898     128   1
  -8  -4  11    2588     161   1
  -7  -4  11    2114     139   1
  -6  -4  11   22953     443   1
  -5  -4  11   33205     428   1
  -4  -4  11   20957     362   1
  -3  -4  11     800      90   1
  -2  -4  11    2512     133   1
  -1  -4  11    3305     253   1
   0   4  11   24434     830  -2
   0  -4  11   24434     830   1
   1  -4  11    7828     258   1
   2  -4  11    5401     293   1
   3  -4  11    6832     541   1
   4  -4  11   38288     900   1
   5  -4  11    2072     132   1
   6  -4  11   13515     330   1
   7  -4  11     660      68   1
   8  -4  11    2118     205   1
 -11  -3  11     949     112   1
 -10  -3  11    3462     249   1
  -9  -3  11    2732     190   1
  -8  -3  11    3579     238   1
  -7  -3  11   40711     706   1
  -6  -3  11    9700     249   1
  -5  -3  11   25275     446   1
  -4  -3  11    3257     151   1
  -3  -3  11    3335     574   1
  -2  -3  11   13463    1229   1
  -1  -3  11    8106    1405   1
   0   3  11    9592    1572  -2
   0  -3  11    9592    1572   1
   1  -3  11    3665    1064   1
   2  -3  11    9509     483   1
   3  -3  11     506     204   1
   4  -3  11   21961     625   1
   5  -3  11    6673     385   1
   6  -3  11    3585     168   1
   7  -3  11    2785     127   1
   8  -3  11    3185     136   1
 -11  -2  11    7850     303   1
 -10  -2  11    3513     136   1
  -9  -2  11     907     117   1
  -8  -2  11    3927     213   1
  -7  -2  11   13876     606   1
  -6  -2  11   13462     352   1
  -5  -2  11    7620     332   1
  -4  -2  11   20848    1148   1
  -3  -2  11    9329     936   1
  -2  -2  11    8128     688   1
  -1  -2  11    2040     463   1
   0   2  11    8106     783  -2
   0  -2  11    8106     783   1
   1  -2  11   50505    2985   1
   2  -2  11    2369     505   1
   3  -2  11    4886     329   1
   4  -2  11   22830     572   1
   5  -2  11   18425     463   1
   6  -2  11    9720     385   1
   7  -2  11    2293     144   1
   8  -2  11    4366     199   1
   9  -2  11   10765     330   1
 -11  -1  11    2867     145   1
 -10  -1  11    6148     191   1
  -9  -1  11   13980     298   1
  -8  -1  11   10180    1012   1
  -7  -1  11   12852     298   1
  -6  -1  11    5852     201   1
  -5  -1  11   18518    1107   1
  -4  -1  11    8162     693   1
  -3  -1  11    3378     434   1
  -2  -1  11   28541    1507   1
  -1  -1  11    9268     920   1
   0   1  11    7532     633  -2
   0  -1  11    7532     633   1
   1  -1  11   14545    1471   1
   2  -1  11   10093     951   1
   3  -1  11   22543     696   1
   4  -1  11   24602     614   1
   5  -1  11   18825     560   1
   6  -1  11    3584     230   1
   7  -1  11   12748     499   1
   8  -1  11   21107     403   1
   9  -1  11     776      80   1
 -11   0  11   11642     255   1
 -10   0  11   23808     336   1
  -9   0  11      54      41   1
  -8   0  11     921      82   1
  -7   0  11    3253     137   1
  -6   0  11     371      89   1
  -5   0  11    5034     836   1
  -4   0  11    2617     587   1
  -3   0  11      26     175   1
  -2   0  11   18953    1909   1
  -1   0  11   45067    1936   1
   0   0  11     159     145  -2
   0   0  11     159     145   1
   1   0  11   10086     926   1
   2   0  11   11471    1035   1
   3   0  11    5354     741   1
   4   0  11   33714     727   1
   5   0  11   23459     671   1
   6   0  11     347      83   1
   7   0  11    2790     201   1
   8   0  11     186      59   1
   9   0  11     754     154   1
 -11   1  11    3138     115   1
 -10   1  11    6221     169   1
  -9   1  11   12900     305   1
  -8   1  11   12311    1228   1
  -7   1  11   11882     255   1
  -6   1  11    5689     150   1
  -5   1  11   17925    1995   1
  -4   1  11    8453    1355   1
  -3   1  11    3796     973   1
  -2   1  11   29983    2455   1
  -1   1  11    9794    1383   1
   0  -1  11    7796    1216  -2
   0   1  11    7796    1216   1
   1   1  11   12360    1034   1
   2   1  11    9756     952   1
   3   1  11   22726     792   1
   4   1  11   24477     492   1
   5   1  11   18714    1296   1
   6   1  11    3499     176   1
   7   1  11   11947     330   1
   8   1  11   21780     461   1
   9   1  11     605      53   1
 -11   2  11    8408     424   1
 -10   2  11    3534     121   1
  -9   2  11     848      65   1
  -8   2  11    4248     151   1
  -7   2  11   13821     254   1
  -6   2  11   13604     220   1
  -5   2  11    7482     306   1
  -4   2  11   20370    2187   1
  -3   2  11   10002    1516   1
  -2   2  11    8844    1374   1
  -1   2  11    2197     672   1
   0  -2  11    9931    1402  -2
   0   2  11    9931    1402   1
   1   2  11   46737    2998   1
   2   2  11    2833     711   1
   3   2  11    4760     275   1
   4   2  11   23187     596   1
   5   2  11   20128    1519   1
   6   2  11    8940     399   1
   7   2  11    2134     125   1
   8   2  11    4059     133   1
   9   2  11    9759     372   1
 -11   3  11     881     120   1
 -10   3  11    6196    1012   1
  -9   3  11    2671     136   1
  -8   3  11    4991     381   1
  -7   3  11   38529     720   1
  -6   3  11    9936     248   1
  -5   3  11   25273     303   1
  -4   3  11    3465     183   1
  -3   3  11    3236     870   1
  -2   3  11   13920    1806   1
  -1   3  11    8250    1329   1
   0  -3  11   11372    1011  -2
   0   3  11   11372    1011   1
   1   3  11    3265     796   1
   2   3  11    9240     256   1
   3   3  11     370      88   1
   4   3  11   21178     417   1
   5   3  11    9559    1525   1
   6   3  11    3480     183   1
   7   3  11    2741     151   1
   8   3  11    3201     151   1
 -10   4  11   10047     294   1
  -9   4  11    1892     110   1
  -8   4  11    2756     127   1
  -7   4  11    1994     108   1
  -6   4  11   22669     394   1
  -5   4  11   33456     434   1
  -4   4  11   22152     409   1
  -3   4  11     816      66   1
  -2   4  11    2360     111   1
  -1   4  11    3169     106   1
   0  -4  11   25269     598  -2
   0   4  11   25269     598   1
   1   4  11    7660     230   1
   2   4  11    5336     281   1
   3   4  11    6249     345   1
   4   4  11   37838     586   1
   5   4  11    2424     138   1
   6   4  11   12901     377   1
   7   4  11     631      71   1
   8   4  11    1999     240   1
 -10   5  11    1491     161   1
  -9   5  11    1089      88   1
  -8   5  11   12009     501   1
  -7   5  11    8816     203   1
  -6   5  11    7291     167   1
  -5   5  11   20555     634   1
  -4   5  11   10035     248   1
  -3   5  11    8220     188   1
  -2   5  11   23833     324   1
  -1   5  11   31602     514   1
   0  -5  11   26665     704  -2
   0   5  11   26665     704   1
   1   5  11   68013     838   1
   2   5  11    8830     319   1
   3   5  11   11344     314   1
   4   5  11    1024     101   1
   5   5  11    4462     205   1
   6   5  11    1087      82   1
   7   5  11    1372     136   1
  -9   6  11    5144     195   1
  -8   6  11    2744     135   1
  -7   6  11    5488     232   1
  -6   6  11    1122      77   1
  -5   6  11    8318     734   1
  -4   6  11    2813     144   1
  -3   6  11   54817     619   1
  -2   6  11    2299     110   1
  -1   6  11   75557    1264   1
   0  -6  11   30731     893  -2
   0   6  11   30731     893   1
   1   6  11   34576     554   1
   2   6  11    1535     133   1
   3   6  11   10024     350   1
   4   6  11     860      86   1
   5   6  11    4580     231   1
   6   6  11     304      72   1
  -8   7  11    5900     209   1
  -7   7  11   13434     511   1
  -6   7  11     336      50   1
  -5   7  11    7893     214   1
  -4   7  11   24446     632   1
  -3   7  11   22939     585   1
  -2   7  11    4922     149   1
  -1   7  11   11080     303   1
   0  -7  11   32489     619  -2
   0   7  11   32489     619   1
   1   7  11    5827     212   1
   2   7  11    5446     302   1
   3   7  11     807     107   1
   4   7  11     530      57   1
   5   7  11    2749     106   1
  -6   8  11   18836     683   1
  -5   8  11    4247     336   1
  -4   8  11   10114     219   1
  -3   8  11    2828     136   1
  -2   8  11    2375     128   1
  -1   8  11    2685     189   1
   0  -8  11   18971     495  -2
   0   8  11   18971     495   1
   1   8  11    3480     210   1
   2   8  11    5932     217   1
   3   8  11    4817     314   1
   4   8  11    3024     112   1
  -4   9  11    3596     278   1
  -3   9  11    5227     222   1
  -2   9  11    4263     113   1
  -1   9  11    1597      84   1
   0  -9  11    1089     115  -2
   0   9  11    1089     115   1
   1   9  11    6269     232   1
   2   9  11   10758     402   1
  -3  -9  12    3894     177   1
  -2  -9  12    2472     264   1
  -1  -9  12    2299     157   1
   0   9  12    6218     250  -2
   0  -9  12    6218     250   1
  -6  -8  12    7162     303   1
  -5  -8  12    3499     339   1
  -4  -8  12    6931     280   1
  -3  -8  12    1017      96   1
  -2  -8  12    1390     112   1
  -1  -8  12    1952     139   1
   0   8  12   16114     489  -2
   0  -8  12   16114     489   1
   1  -8  12   11764     301   1
   2  -8  12   10512     311   1
   3  -8  12     967      79   1
  -7  -7  12    4429     284   1
  -6  -7  12    7485     219   1
  -5  -7  12    9048     278   1
  -4  -7  12    9191     376   1
  -3  -7  12   20786     602   1
  -2  -7  12   10003     421   1
  -1  -7  12   28971     555   1
   0   7  12    6470     345  -2
   0  -7  12    6470     345   1
   1  -7  12    6364     255   1
   2  -7  12    6205     229   1
   3  -7  12   12773     639   1
   4  -7  12    4388     333   1
   5  -7  12    1453     173   1
  -8  -6  12    4012     256   1
  -7  -6  12   10057     442   1
  -6  -6  12   13459     257   1
  -5  -6  12    5251     227   1
  -4  -6  12      98      68   1
  -3  -6  12   10125     358   1
  -2  -6  12    5779     270   1
  -1  -6  12   33921     818   1
   0   6  12   21393     504  -2
   0  -6  12   21393     504   1
   1  -6  12    4452     224   1
   2  -6  12    5397     208   1
   3  -6  12   35150    1177   1
   4  -6  12    1003     187   1
   5  -6  12    2478     168   1
   6  -6  12     590     173   1
  -9  -5  12    3621     181   1
  -8  -5  12    3460     169   1
  -7  -5  12    1820     169   1
  -6  -5  12   14027     485   1
  -5  -5  12    9733     277   1
  -4  -5  12   18711     461   1
  -3  -5  12   10889     453   1
  -2  -5  12     898     118   1
  -1  -5  12    5390     315   1
   0   5  12   12729     366  -2
   0  -5  12   12729     366   1
   1  -5  12   44880     630   1
   2  -5  12   13109     505   1
   3  -5  12   19407     630   1
   4  -5  12    2793     166   1
   5  -5  12    3225     160   1
   6  -5  12    4656     194   1
   7  -5  12     253      41   1
 -10  -4  12   10029     269   1
  -9  -4  12   28158     553   1
  -8  -4  12    2848     219   1
  -7  -4  12    1720     137   1
  -6  -4  12    3565     273   1
  -5  -4  12   19404     345   1
  -4  -4  12   18405     477   1
  -3  -4  12   20415     494   1
  -2  -4  12    4519     259   1
  -1  -4  12     384      96   1
   0   4  12   34675     964  -2
   0  -4  12   34675     964   1
   1  -4  12   35890     605   1
   2  -4  12   23180     652   1
   3  -4  12    7213     602   1
   4  -4  12     905     145   1
   5  -4  12    3829     198   1
   6  -4  12    3254     189   1
   7  -4  12    4390     170   1
 -10  -3  12   16667     350   1
  -9  -3  12    1650     143   1
  -8  -3  12    6597     259   1
  -7  -3  12    3701     199   1
  -6  -3  12    5986     287   1
  -5  -3  12    9980    1670   1
  -4  -3  12   16804     441   1
  -3  -3  12   31650     534   1
  -2  -3  12     258      75   1
  -1  -3  12   11026     381   1
   0   3  12    6422     242  -2
   0  -3  12    6422     242   1
   1  -3  12   10623     304   1
   2  -3  12   12852     411   1
   3  -3  12   32615     762   1
   4  -3  12    7856     303   1
   5  -3  12    3823     201   1
   6  -3  12   14347     320   1
   7  -3  12    1828      95   1
   8  -3  12    2019     101   1
 -11  -2  12   17821    1034   1
 -10  -2  12    1659     137   1
  -9  -2  12    2605     156   1
  -8  -2  12   27766     647   1
  -7  -2  12    5417     239   1
  -6  -2  12   49565     756   1
  -5  -2  12   23213     739   1
  -4  -2  12   23469     725   1
  -3  -2  12   51601    2273   1
  -2  -2  12    4865     763   1
  -1  -2  12    3493     618   1
   0   2  12    5778    1188  -2
   0  -2  12    5778    1188   1
   1  -2  12    6904     818   1
   2  -2  12   13407     388   1
   3  -2  12    1965     197   1
   4  -2  12   12653     385   1
   5  -2  12    5888     260   1
   6  -2  12   16244     429   1
   7  -2  12    1121      99   1
   8  -2  12    4531     155   1
 -11  -1  12    4509     292   1
 -10  -1  12   13368     263   1
  -9  -1  12    3016     138   1
  -8  -1  12    4676     252   1
  -7  -1  12    1483     117   1
  -6  -1  12   23276     632   1
  -5  -1  12   19204     423   1
  -4  -1  12   13593     918   1
  -3  -1  12    8762     913   1
  -2  -1  12    5442    1123   1
  -1  -1  12   10374    1025   1
   0   1  12   15375     961  -2
   0  -1  12   15375     961   1
   1  -1  12   25612    1324   1
   2  -1  12    8756     453   1
   3  -1  12   18845     742   1
   4  -1  12    3236     194   1
   5  -1  12   10162     410   1
   6  -1  12   20689     563   1
   7  -1  12     672      91   1
   8  -1  12    1635     132   1
 -11   0  12    1340     120   1
 -10   0  12   16142     232   1
  -9   0  12     710      61   1
  -8   0  12    5974     178   1
  -7   0  12    6795     175   1
  -6   0  12    1159      98   1
  -5   0  12   21938     461   1
  -4   0  12    3135     832   1
  -3   0  12   16713    1933   1
  -2   0  12   91926    4559   1
  -1   0  12     318     303   1
   0   0  12     761     256  -2
   0   0  12     761     256   1
   1   0  12   12792    1097   1
   2   0  12    9621     468   1
   3   0  12    2871     165   1
   4   0  12   14868     410   1
   5   0  12    3873     257   1
   6   0  12   37102     787   1
   7   0  12      19      69   1
   8   0  12      96      48   1
 -11   1  12    4880     194   1
 -10   1  12   12928     180   1
  -9   1  12    3059     104   1
  -8   1  12    4323     131   1
  -7   1  12    1361      89   1
  -6   1  12   23092     417   1
  -5   1  12   18581     430   1
  -4   1  12   13710    1787   1
  -3   1  12    9726    1497   1
  -2   1  12    5723    1131   1
  -1   1  12   10067    1467   1
   0  -1  12   14731    1791  -2
   0   1  12   14731    1791   1
   1   1  12   24104    2260   1
   2   1  12    7757     317   1
   3   1  12   18785     535   1
   4   1  12    3206     185   1
   5   1  12   10835     904   1
   6   1  12   19940     414   1
   7   1  12     557      79   1
   8   1  12    1857     114   1
 -11   2  12   17923     492   1
 -10   2  12    1627     139   1
  -9   2  12    2536      96   1
  -8   2  12   26450     688   1
  -7   2  12    5490     139   1
  -6   2  12   46502     705   1
  -5   2  12   20504     404   1
  -4   2  12   22987     494   1
  -3   2  12   53542    3639   1
  -2   2  12    5684    1152   1
  -1   2  12    2589     738   1
   0  -2  12    5336    1082  -2
   0   2  12    5336    1082   1
   1   2  12    7172     318   1
   2   2  12   13827     316   1
   3   2  12    2744     288   1
   4   2  12   11686     513   1
   5   2  12    5957     220   1
   6   2  12   15044     549   1
   7   2  12    1121      88   1
   8   2  12    4561     142   1
 -10   3  12   22179    2144   1
  -9   3  12    1320      88   1
  -8   3  12    6760     206   1
  -7   3  12    3737     144   1
  -6   3  12    6216     192   1
  -5   3  12    7835     493   1
  -4   3  12   16212     283   1
  -3   3  12   32045     405   1
  -2   3  12     330      56   1
  -1   3  12   10788     321   1
   0  -3  12    6325     209  -2
   0   3  12    6325     209   1
   1   3  12   10387     242   1
   2   3  12   13665     328   1
   3   3  12   32724     613   1
   4   3  12    7489     246   1
   5   3  12    5496     639   1
   6   3  12   13687     347   1
   7   3  12    1738     111   1
   8   3  12    1981     111   1
 -10   4  12   11383    1662   1
  -9   4  12   26505     940   1
  -8   4  12    3192     463   1
  -7   4  12    1785     104   1
  -6   4  12    3523     132   1
  -5   4  12   19538     288   1
  -4   4  12   18437     295   1
  -3   4  12   20513     339   1
  -2   4  12    4436     157   1
  -1   4  12     369      43   1
   0  -4  12   35567     485  -2
   0   4  12   35567     485   1
   1   4  12   36047     635   1
   2   4  12   23257     613   1
   3   4  12    5770     360   1
   4   4  12     707      85   1
   5   4  12    4004     200   1
   6   4  12    3404     183   1
   7   4  12    4444     152   1
  -9   5  12    3086     223   1
  -8   5  12    3292     157   1
  -7   5  12    1995     101   1
  -6   5  12   13800     267   1
  -5   5  12   10016     203   1
  -4   5  12   17830     285   1
  -3   5  12   10981     270   1
  -2   5  12     770      70   1
  -1   5  12    5352     150   1
   0  -5  12   12702     293  -2
   0   5  12   12702     293   1
   1   5  12   43972     746   1
   2   5  12   12959     387   1
   3   5  12   19733     412   1
   4   5  12    2954     155   1
   5   5  12    3448     173   1
   6   5  12    4336     175   1
   7   5  12     144      48   1
  -8   6  12    3706     202   1
  -7   6  12   10232     321   1
  -6   6  12   12321     392   1
  -5   6  12    5476     707   1
  -4   6  12      57      50   1
  -3   6  12    9785     246   1
  -2   6  12    5471     166   1
  -1   6  12   32761     438   1
   0  -6  12   21629     670  -2
   0   6  12   21629     670   1
   1   6  12    4426     164   1
   2   6  12    5172     203   1
   3   6  12   35776     634   1
   4   6  12    1182     111   1
   5   6  12    2069     137   1
   6   6  12     569      70   1
  -7   7  12    4328     157   1
  -6   7  12    7216     266   1
  -5   7  12    8589     213   1
  -4   7  12    9369     269   1
  -3   7  12   19816     472   1
  -2   7  12    8956     231   1
  -1   7  12   26920     734   1
   0  -7  12    6240     212  -2
   0   7  12    6240     212   1
   1   7  12    6329     244   1
   2   7  12    6521     311   1
   3   7  12   13418     328   1
   4   7  12    4536     159   1
   5   7  12    1802     144   1
  -6   8  12    7332     184   1
  -5   8  12    2279     586   1
  -4   8  12    6773     217   1
  -3   8  12    1245     135   1
  -2   8  12    1367     107   1
  -1   8  12    1936     104   1
   0  -8  12   18077     938  -2
   0   8  12   18077     938   1
   1   8  12   11225     492   1
   2   8  12    9852     573   1
   3   8  12     987     111   1
  -3   9  12    3782     163   1
  -2   9  12    2113      99   1
  -1   9  12    2386     111   1
   0  -9  12    7595     222  -2
   0   9  12    7595     222   1
  -5  -8  13    4294     143   1
  -4  -8  13    1588     101   1
  -3  -8  13     516      88   1
  -2  -8  13     225      74   1
  -1  -8  13     700      88   1
   0   8  13   10548     286  -2
   0  -8  13   10548     286   1
   1  -8  13    3736     149   1
   2  -8  13    7540     402   1
  -7  -7  13     617      96   1
  -6  -7  13    4045     175   1
  -5  -7  13    9368     258   1
  -4  -7  13    5143     268   1
  -3  -7  13    5197     286   1
  -2  -7  13    5592     235   1
  -1  -7  13    4768     209   1
   0   7  13    5073     273  -2
   0  -7  13    5073     273   1
   1  -7  13     264      70   1
   2  -7  13    1417     132   1
   3  -7  13   14528     624   1
   4  -7  13    4656     227   1
  -8  -6  13    2074     126   1
  -7  -6  13    6533     279   1
  -6  -6  13    7688     241   1
  -5  -6  13    5169     218   1
  -4  -6  13    3055     230   1
  -3  -6  13   24804     679   1
  -2  -6  13    2865     237   1
  -1  -6  13   13844     392   1
   0   6  13   11131     294  -2
   0  -6  13   11131     294   1
   1  -6  13    7898     289   1
   2  -6  13    4645     224   1
   3  -6  13    2297     292   1
   4  -6  13   10229     752   1
   5  -6  13    3218     232   1
  -9  -5  13    2712     202   1
  -8  -5  13   10179     354   1
  -7  -5  13   11519     457   1
  -6  -5  13   15947     409   1
  -5  -5  13    2760     128   1
  -4  -5  13   37776     849   1
  -3  -5  13    1421     194   1
  -2  -5  13    1846     193   1
  -1  -5  13   33027     971   1
   0   5  13     616      81  -2
   0  -5  13     616      81   1
   1  -5  13    3931     176   1
   2  -5  13   17518     555   1
   3  -5  13   15718     551   1
   4  -5  13     723      98   1
   5  -5  13    4437     297   1
   6  -5  13   15761     363   1
  -9  -4  13    6882     222   1
  -8  -4  13    3539     150   1
  -7  -4  13    8459     339   1
  -6  -4  13    3545     183   1
  -5  -4  13    5878     247   1
  -4  -4  13   10953     281   1
  -3  -4  13    7973     378   1
  -2  -4  13   20404     622   1
  -1  -4  13    1122     117   1
   0   4  13   35159     827  -2
   0  -4  13   35159     827   1
   1  -4  13     781      93   1
   2  -4  13    4679     221   1
   3  -4  13    1468     185   1
   4  -4  13    7748     278   1
   5  -4  13   17433     470   1
   6  -4  13    1283     112   1
   7  -4  13    2381     131   1
 -10  -3  13    8097     286   1
  -9  -3  13    2925     131   1
  -8  -3  13    2491     415   1
  -7  -3  13   13443     507   1
  -6  -3  13    6844     260   1
  -5  -3  13   11946     270   1
  -4  -3  13   17547     532   1
  -3  -3  13    7566     270   1
  -2  -3  13   88170    1305   1
  -1  -3  13   67146    1001   1
   0   3  13   46674     961  -2
   0  -3  13   46674     961   1
   1  -3  13    1640     126   1
   2  -3  13   21803     571   1
   3  -3  13   16854     445   1
   4  -3  13    7936     300   1
   5  -3  13    4494     676   1
   6  -3  13    4181     159   1
   7  -3  13    4892     168   1
 -10  -2  13    4487     196   1
  -9  -2  13    1727     110   1
  -8  -2  13   21485     474   1
  -7  -2  13    3106     216   1
  -6  -2  13   11884     293   1
  -5  -2  13   45198     939   1
  -4  -2  13   21318     391   1
  -3  -2  13    2672     134   1
  -2  -2  13   58376     772   1
  -1  -2  13   62128     756   1
   0   2  13   75042     988  -2
   0  -2  13   75042     988   1
   1  -2  13   10371     285   1
   2  -2  13   14801     436   1
   3  -2  13     935     115   1
   4  -2  13   20499     496   1
   5  -2  13    7357     283   1
   6  -2  13    2462     125   1
   7  -2  13   11209     268   1
   8  -2  13     550      67   1
 -10  -1  13    8002     183   1
  -9  -1  13    1086     108   1
  -8  -1  13   17413     449   1
  -7  -1  13    8654     227   1
  -6  -1  13    2853     150   1
  -5  -1  13   12248     308   1
  -4  -1  13    9594     290   1
  -3  -1  13    4061     163   1
  -2  -1  13   24587    2442   1
  -1  -1  13   15424    1959   1
   0   1  13    8255     270  -2
   0  -1  13    8255     270   1
   1  -1  13    3650     182   1
   2  -1  13    6580     290   1
   3  -1  13    2633     210   1
   4  -1  13    6129     267   1
   5  -1  13    5510     300   1
   6  -1  13    3870     201   1
   7  -1  13     863      90   1
   8  -1  13    6047     169   1
 -11   0  13    3039     174   1
 -10   0  13     516      81   1
  -9   0  13   10669     300   1
  -8   0  13    2575     254   1
  -7   0  13     453      57   1
  -6   0  13    2763     135   1
  -5   0  13   94782     985   1
  -4   0  13    9498     229   1
  -3   0  13     858      73   1
  -2   0  13   18161    2116   1
  -1   0  13   13210    1802   1
   0   0  13    1248     195  -2
   0   0  13    1248     195   1
   1   0  13      68      88   1
   2   0  13    2782     368   1
   3   0  13    1918     148   1
   4   0  13    7644     294   1
   5   0  13   30463     747   1
   6   0  13     788      85   1
   7   0  13    3559     197   1
   8   0  13    6549     181   1
 -10   1  13    7782     188   1
  -9   1  13    1107      64   1
  -8   1  13   17270     487   1
  -7   1  13    8352     169   1
  -6   1  13    2788     101   1
  -5   1  13   11161     246   1
  -4   1  13    9722     216   1
  -3   1  13    4124     172   1
  -2   1  13   26061     715   1
  -1   1  13   16230    1996   1
   0  -1  13    7934     330  -2
   0   1  13    7934     330   1
   1   1  13    3509     222   1
   2   1  13    6297     246   1
   3   1  13    2755     224   1
   4   1  13    5914     225   1
   5   1  13    5720     319   1
   6   1  13    3847     173   1
   7   1  13     852      83   1
   8   1  13    5989     188   1
 -10   2  13    3940     125   1
  -9   2  13    1662      84   1
  -8   2  13   20914     272   1
  -7   2  13    2856     111   1
  -6   2  13   12091     209   1
  -5   2  13   41577     428   1
  -4   2  13   22123     528   1
  -3   2  13    2753     118   1
  -2   2  13   59070     937   1
  -1   2  13   63076     747   1
   0  -2  13   74888    1322  -2
   0   2  13   74888    1322   1
   1   2  13   10103     237   1
   2   2  13   15189     343   1
   3   2  13     889     114   1
   4   2  13   19268     409   1
   5   2  13    8081     712   1
   6   2  13    2377     138   1
   7   2  13   11869     268   1
   8   2  13     497      52   1
 -10   3  13    8672     314   1
  -9   3  13    2484     121   1
  -8   3  13    5892     857   1
  -7   3  13   13008     220   1
  -6   3  13    6791     173   1
  -5   3  13   11904     252   1
  -4   3  13   17150     300   1
  -3   3  13    7597     197   1
  -2   3  13   88454    1628   1
  -1   3  13   66709     845   1
   0  -3  13   46379    1078  -2
   0   3  13   46379    1078   1
   1   3  13    1661     106   1
   2   3  13   22103     501   1
   3   3  13   17128     465   1
   4   3  13    7486     338   1
   5   3  13    9785     502   1
   6   3  13    4133     208   1
   7   3  13    4953     163   1
  -9   4  13    7112     288   1
  -8   4  13    3575     124   1
  -7   4  13    7855     199   1
  -6   4  13    3481     130   1
  -5   4  13    5940     264   1
  -4   4  13   11042     228   1
  -3   4  13    8044     237   1
  -2   4  13   20074     315   1
  -1   4  13    1046      68   1
   0  -4  13   35813     549  -2
   0   4  13   35813     549   1
   1   4  13     743      94   1
   2   4  13    4627     231   1
   3   4  13    1324     193   1
   4   4  13    7776     271   1
   5   4  13   15964     516   1
   6   4  13    1373      99   1
   7   4  13    2433     112   1
  -9   5  13    2512     117   1
  -8   5  13    9955     325   1
  -7   5  13   11312     544   1
  -6   5  13   15805     307   1
  -5   5  13    2840     117   1
  -4   5  13   37889     556   1
  -3   5  13    1569     134   1
  -2   5  13    1741      97   1
  -1   5  13   31904     450   1
   0  -5  13     679      77  -2
   0   5  13     679      77   1
   1   5  13    3699     206   1
   2   5  13   17170     383   1
   3   5  13   15780     518   1
   4   5  13     865      88   1
   5   5  13    4011     299   1
   6   5  13   14096     336   1
  -8   6  13    2127     133   1
  -7   6  13    6208     276   1
  -6   6  13    7667     220   1
  -5   6  13    5032     164   1
  -4   6  13    3022     145   1
  -3   6  13   24075     421   1
  -2   6  13    2779     147   1
  -1   6  13   13336     318   1
   0  -6  13   12324     355  -2
   0   6  13   12324     355   1
   1   6  13    7416     235   1
   2   6  13    4463     182   1
   3   6  13    2564     280   1
   4   6  13    9667     266   1
   5   6  13    2574     318   1
  -7   7  13     542      56   1
  -6   7  13    4347     141   1
  -5   7  13    9587     268   1
  -4   7  13    5205     221   1
  -3   7  13    4714     203   1
  -2   7  13    5196     185   1
  -1   7  13    4381     201   1
   0  -7  13    5212     217  -2
   0   7  13    5212     217   1
   1   7  13     292      88   1
   2   7  13    1693     150   1
   3   7  13   14414     379   1
   4   7  13    3968     253   1
  -5   8  13    4291     556   1
  -4   8  13    1516      98   1
  -3   8  13    1298     197   1
  -2   8  13     141      48   1
  -1   8  13     723      75   1
   0  -8  13   11014     470  -2
   0   8  13   11014     470   1
   1   8  13    3864     190   1
   2   8  13    7742     422   1
  -4  -8  14    2378     108   1
  -3  -8  14    1999     101   1
  -2  -8  14    1159      61   1
  -1  -8  14     645      73   1
   0   8  14    3812     148  -2
   0  -8  14    3812     148   1
   1  -8  14    2496     152   1
  -6  -7  14     941     118   1
  -5  -7  14    2324     126   1
  -4  -7  14    1576     116   1
  -3  -7  14    3700     187   1
  -2  -7  14    1555     121   1
  -1  -7  14     987      85   1
   0   7  14    3221     172  -2
   0  -7  14    3221     172   1
   1  -7  14    2841     148   1
   2  -7  14   12672     578   1
   3  -7  14    7638     270   1
  -7  -6  14    1194     113   1
  -6  -6  14     914      92   1
  -5  -6  14    5041     261   1
  -4  -6  14    3430     232   1
  -3  -6  14   21328     490   1
  -2  -6  14    4268     217   1
  -1  -6  14    8496     253   1
   0   6  14    6204     210  -2
   0  -6  14    6204     210   1
   1  -6  14    1645     114   1
   2  -6  14   19700     438   1
   3  -6  14    4602     296   1
   4  -6  14   10792     956   1
   5  -6  14   13138    1830   1
  -8  -5  14    2389     139   1
  -7  -5  14    6014     435   1
  -6  -5  14    4078     214   1
  -5  -5  14    1694     180   1
  -4  -5  14   15432     519   1
  -3  -5  14    1963     385   1
  -2  -5  14    3151     199   1
  -1  -5  14    8285     268   1
   0   5  14   11146     364  -2
   0  -5  14   11146     364   1
   1  -5  14    1721     115   1
   2  -5  14    7315     287   1
   3  -5  14     348      95   1
   4  -5  14    2409     210   1
   5  -5  14    6888     361   1
  -9  -4  14    4110     129   1
  -8  -4  14     861      79   1
  -7  -4  14    4777     172   1
  -6  -4  14    2001     133   1
  -5  -4  14    1381     129   1
  -4  -4  14   16048     416   1
  -3  -4  14   32049     787   1
  -2  -4  14   15197     425   1
  -1  -4  14    3850     212   1
   0   4  14   30795     947  -2
   0  -4  14   30795     947   1
   1  -4  14    1131     102   1
   2  -4  14    3456     253   1
   3  -4  14     534     104   1
   4  -4  14    2882     143   1
   5  -4  14    4471     215   1
   6  -4  14    1838      89   1
 -10  -3  14    3784     116   1
  -9  -3  14    8097     206   1
  -8  -3  14    2236     180   1
  -7  -3  14    5885     203   1
  -6  -3  14    2786     147   1
  -5  -3  14   16437     407   1
  -4  -3  14   39411     842   1
  -3  -3  14    1512     118   1
  -2  -3  14    1005      87   1
  -1  -3  14   19010     396   1
   0   3  14   19193     462  -2
   0  -3  14   19193     462   1
   1  -3  14   13399     370   1
   2  -3  14   27631    1036   1
   3  -3  14    2682     173   1
   4  -3  14    1243     122   1
   5  -3  14   14838     403   1
   6  -3  14    1849      88   1
   7  -3  14     486      70   1
 -10  -2  14   10479     235   1
  -9  -2  14    3009     133   1
  -8  -2  14    1856     123   1
  -7  -2  14   27078     683   1
  -6  -2  14    7109     238   1
  -5  -2  14   18443     394   1
  -4  -2  14   12811     308   1
  -3  -2  14   66062     773   1
  -2  -2  14     402      59   1
  -1  -2  14    9366     214   1
   0   2  14   18643     375  -2
   0  -2  14   18643     375   1
   1  -2  14   13632     459   1
   2  -2  14   16811     514   1
   3  -2  14    2499     178   1
   4  -2  14    1362     144   1
   5  -2  14    6204     253   1
   6  -2  14     238      52   1
   7  -2  14    5392     161   1
 -10  -1  14    4042     125   1
  -9  -1  14    2696     114   1
  -8  -1  14   15816     291   1
  -7  -1  14   16271     286   1
  -6  -1  14    1161     107   1
  -5  -1  14   39067     525   1
  -4  -1  14   81546     791   1
  -3  -1  14  129989    1273   1
  -2  -1  14    4830     185   1
  -1  -1  14    1388     101   1
   0   1  14   10737     293  -2
   0  -1  14   10737     293   1
   1  -1  14   17606     566   1
   2  -1  14    5566     304   1
   3  -1  14    8856     303   1
   4  -1  14    5087     240   1
   5  -1  14    8703     297   1
   6  -1  14    8642     373   1
   7  -1  14    4168     155   1
 -10   0  14      -5      38   1
  -9   0  14   13911     223   1
  -8   0  14    4412     142   1
  -7   0  14    1555      90   1
  -6   0  14    9838     257   1
  -5   0  14   41936     558   1
  -4   0  14    1660      95   1
  -3   0  14    3145     139   1
  -2   0  14   14942     269   1
  -1   0  14    3686     146   1
   0   0  14   20387     454  -2
   0   0  14   20387     454   1
   1   0  14     537     119   1
   2   0  14   36799    1259   1
   3   0  14    2586     170   1
   4   0  14    6494     271   1
   5   0  14   11366     428   1
   6   0  14    2620     133   1
   7   0  14   18556     376   1
 -10   1  14    4168     116   1
  -9   1  14    2518      89   1
  -8   1  14   15964     307   1
  -7   1  14   16599     241   1
  -6   1  14    1237      82   1
  -5   1  14   38886     481   1
  -4   1  14   81941     877   1
  -3   1  14  131483    1408   1
  -2   1  14    4903     154   1
  -1   1  14    1240     101   1
   0  -1  14   10333     324  -2
   0   1  14   10333     324   1
   1   1  14   17010     503   1
   2   1  14    5678     248   1
   3   1  14    8540     312   1
   4   1  14    4806     199   1
   5   1  14    8535     308   1
   6   1  14    8393     281   1
   7   1  14    4210     150   1
 -10   2  14    9036     332   1
  -9   2  14    2889     107   1
  -8   2  14    1965     168   1
  -7   2  14   27815     336   1
  -6   2  14    6878     187   1
  -5   2  14   18352     374   1
  -4   2  14   12785     285   1
  -3   2  14   66922     914   1
  -2   2  14     297      51   1
  -1   2  14    8660     257   1
   0  -2  14   20036     712  -2
   0   2  14   20036     712   1
   1   2  14   13132     282   1
   2   2  14   17306     445   1
   3   2  14    2315     212   1
   4   2  14    1202     105   1
   5   2  14    6515     494   1
   6   2  14     188      46   1
   7   2  14    5339     185   1
 -10   3  14    4485     173   1
  -9   3  14    8162     244   1
  -8   3  14    2747     169   1
  -7   3  14    5826     173   1
  -6   3  14    2810     121   1
  -5   3  14   16639     300   1
  -4   3  14   39764     482   1
  -3   3  14    1587     119   1
  -2   3  14     939      89   1
  -1   3  14   18176     442   1
   0  -3  14   20251     334  -2
   0   3  14   20251     334   1
   1   3  14   13328     293   1
   2   3  14   26450     555   1
   3   3  14    2224     167   1
   4   3  14     939     128   1
   5   3  14   15848     379   1
   6   3  14    1812     111   1
   7   3  14     405      63   1
  -9   4  14    3898     339   1
  -8   4  14     905      63   1
  -7   4  14    4524     132   1
  -6   4  14    2028      97   1
  -5   4  14    1436     117   1
  -4   4  14   16499     286   1
  -3   4  14   32075     421   1
  -2   4  14   14757     272   1
  -1   4  14    3386     134   1
   0  -4  14   33406     614  -2
   0   4  14   33406     614   1
   1   4  14    1038     110   1
   2   4  14    3340     214   1
   3   4  14     363      85   1
   4   4  14    2843     144   1
   5   4  14    4111     242   1
   6   4  14    1686      94   1
  -8   5  14    2352      97   1
  -7   5  14    5613     243   1
  -6   5  14    3887     133   1
  -5   5  14    2094     211   1
  -4   5  14   15699     311   1
  -3   5  14    2220     231   1
  -2   5  14    2743     121   1
  -1   5  14    7787     222   1
   0  -5  14   11352     327  -2
   0   5  14   11352     327   1
   1   5  14    1588     136   1
   2   5  14    7169     236   1
   3   5  14     461      79   1
   4   5  14    2252     140   1
   5   5  14    5909     227   1
  -7   6  14    1109      68   1
  -6   6  14     947      62   1
  -5   6  14    5194     193   1
  -4   6  14    3276     163   1
  -3   6  14   20202     377   1
  -2   6  14    4149     298   1
  -1   6  14    8430     239   1
   0  -6  14    6751     214  -2
   0   6  14    6751     214   1
   1   6  14    1545     107   1
   2   6  14   19088     480   1
   3   6  14    4239     181   1
   4   6  14   10369     245   1
   5   6  14   12074     351   1
  -6   7  14     855      61   1
  -5   7  14    2325     195   1
  -4   7  14    1656     121   1
  -3   7  14    4223     365   1
  -2   7  14    1512     152   1
  -1   7  14     898      89   1
   0  -7  14    3441     209  -2
   0   7  14    3441     209   1
   1   7  14    3056     252   1
   2   7  14   14183     743   1
   3   7  14    6597     188   1
  -4   8  14    2323     127   1
  -3   8  14    2225     157   1
  -2   8  14    1198     106   1
  -1   8  14     566      56   1
   0  -8  14    3937     129  -2
   0   8  14    3937     129   1
   1   8  14    2526     147   1
  -5  -7  15    1607      89   1
  -4  -7  15     454      45   1
  -3  -7  15    3945     172   1
  -2  -7  15    3872     129   1
  -1  -7  15    8557     212   1
   0   7  15    2025     108  -2
   0  -7  15    2025     108   1
   1  -7  15    2143     173   1
   2  -7  15      58      50   1
  -7  -6  15    1102      72   1
  -6  -6  15    8457     221   1
  -5  -6  15    2821     181   1
  -4  -6  15     703      89   1
  -3  -6  15    9598     253   1
  -2  -6  15    1925     148   1
  -1  -6  15    2940     141   1
   0   6  15    4484     168  -2
   0  -6  15    4484     168   1
   1  -6  15    8019     226   1
   2  -6  15    5465     471   1
   3  -6  15   10702     607   1
   4  -6  15     906     125   1
  -8  -5  15    1907      88   1
  -7  -5  15    1805     104   1
  -6  -5  15    3322     159   1
  -5  -5  15    1296     145   1
  -4  -5  15   10767     280   1
  -3  -5  15    2442     150   1
  -2  -5  15    7337     213   1
  -1  -5  15    1134     104   1
   0   5  15   27264     604  -2
   0  -5  15   27264     604   1
   1  -5  15    2930     142   1
   2  -5  15    2515     175   1
   3  -5  15    3224     179   1
   4  -5  15     554     206   1
   5  -5  15    1609     153   1
  -9  -4  15     428      43   1
  -8  -4  15    3444     182   1
  -7  -4  15   10035     278   1
  -6  -4  15    2229     147   1
  -5  -4  15    1449     128   1
  -4  -4  15    1758     120   1
  -3  -4  15    3619     173   1
  -2  -4  15    5876     197   1
  -1  -4  15   10194     343   1
   0   4  15    8545     305  -2
   0  -4  15    8545     305   1
   1  -4  15    1741     125   1
   2  -4  15   16135     559   1
   3  -4  15    3541     202   1
   4  -4  15     864      89   1
   5  -4  15    3653     203   1
  -9  -3  15    2500      93   1
  -8  -3  15    4298     158   1
  -7  -3  15   10574     286   1
  -6  -3  15     725      82   1
  -5  -3  15    8018     283   1
  -4  -3  15   30421     582   1
  -3  -3  15   31009     421   1
  -2  -3  15    5859     177   1
  -1  -3  15    6794     211   1
   0   3  15    4891     202  -2
   0  -3  15    4891     202   1
   1  -3  15    3346     237   1
   2  -3  15    6778     370   1
   3  -3  15    1759     154   1
   4  -3  15    1593     171   1
   5  -3  15    6394     222   1
   6  -3  15    1730      82   1
  -9  -2  15    7056     167   1
  -8  -2  15   10722     260   1
  -7  -2  15    9354     233   1
  -6  -2  15   17891     340   1
  -5  -2  15    4765     183   1
  -4  -2  15   24791     420   1
  -3  -2  15   11038     269   1
  -2  -2  15   34817     489   1
  -1  -2  15    9464     243   1
   0   2  15   35800     637  -2
   0  -2  15   35800     637   1
   1  -2  15   38354    1229   1
   2  -2  15   10145     391   1
   3  -2  15     818     107   1
   4  -2  15   11175     340   1
   5  -2  15    5387     242   1
   6  -2  15    3398     117   1
 -10  -1  15    2722      81   1
  -9  -1  15     802      57   1
  -8  -1  15   15035     501   1
  -7  -1  15   14736     246   1
  -6  -1  15    8529     268   1
  -5  -1  15   26713     394   1
  -4  -1  15    4312     172   1
  -3  -1  15   34473     499   1
  -2  -1  15  109456     972   1
  -1  -1  15   22828     387   1
   0   1  15   11797     309  -2
   0  -1  15   11797     309   1
   1  -1  15    3137     217   1
   2  -1  15   14852     402   1
   3  -1  15    2922     157   1
   4  -1  15    6074     254   1
   5  -1  15   23051     416   1
   6  -1  15    2669     114   1
   7  -1  15    5287     147   1
 -10   0  15     204      39   1
  -9   0  15    4750     147   1
  -8   0  15    5614     141   1
  -7   0  15   25667     443   1
  -6   0  15   19555     367   1
  -5   0  15    6972     220   1
  -4   0  15    2115     121   1
  -3   0  15    4515     157   1
  -2   0  15    7856     223   1
  -1   0  15  150326    1183   1
   0   0  15    6902     274  -2
   0   0  15    6902     274   1
   1   0  15   21217     475   1
   2   0  15    5768     257   1
   3   0  15      55      57   1
   4   0  15   13734     355   1
   5   0  15    1049     137   1
   6   0  15      85      37   1
   7   0  15     143      38   1
 -10   1  15    2501     117   1
  -9   1  15     747      54   1
  -8   1  15   14717     305   1
  -7   1  15   14429     263   1
  -6   1  15    9072     240   1
  -5   1  15   27377     402   1
  -4   1  15    4505     159   1
  -3   1  15   33618     491   1
  -2   1  15  109947    1008   1
  -1   1  15   21490     503   1
   0  -1  15   12073     368  -2
   0   1  15   12073     368   1
   1   1  15    3178     192   1
   2   1  15   15496     412   1
   3   1  15    2879     161   1
   4   1  15    5640     281   1
   5   1  15   22770     682   1
   6   1  15    2540     130   1
   7   1  15    5542     148   1
  -9   2  15    6524     263   1
  -8   2  15   10422     188   1
  -7   2  15    9437     232   1
  -6   2  15   17674     353   1
  -5   2  15    4627     177   1
  -4   2  15   24973     410   1
  -3   2  15   11032     305   1
  -2   2  15   34695     556   1
  -1   2  15    8819     324   1
   0  -2  15   35719     681  -2
   0   2  15   35719     681   1
   1   2  15   36042     674   1
   2   2  15   10092     339   1
   3   2  15     856     108   1
   4   2  15   10043     272   1
   5   2  15    6397     459   1
   6   2  15    3446     168   1
  -9   3  15    2392     101   1
  -8   3  15    4323     143   1
  -7   3  15   10399     221   1
  -6   3  15     646      63   1
  -5   3  15    8108     224   1
  -4   3  15   29963     518   1
  -3   3  15   30174     465   1
  -2   3  15    5466     196   1
  -1   3  15    6751     237   1
   0  -3  15    5303     205  -2
   0   3  15    5303     205   1
   1   3  15    3348     147   1
   2   3  15    6713     351   1
   3   3  15    1563     165   1
   4   3  15    1510     147   1
   5   3  15    6313     285   1
   6   3  15    1810      95   1
  -9   4  15     380      56   1
  -8   4  15    3533     143   1
  -7   4  15    9556     180   1
  -6   4  15    2214      97   1
  -5   4  15    1828     148   1
  -4   4  15    1752     104   1
  -3   4  15    3730     136   1
  -2   4  15    5398     176   1
  -1   4  15    9618     283   1
   0  -4  15    9465     237  -2
   0   4  15    9465     237   1
   1   4  15    1765     164   1
   2   4  15   15591     646   1
   3   4  15    3484     232   1
   4   4  15     811      76   1
   5   4  15    3582     179   1
  -8   5  15    1737      87   1
  -7   5  15    1919     129   1
  -6   5  15    2963     124   1
  -5   5  15    1767     248   1
  -4   5  15   10138     223   1
  -3   5  15    2866     137   1
  -2   5  15    6613     232   1
  -1   5  15    1087      83   1
   0  -5  15   29119     516  -2
   0   5  15   29119     516   1
   1   5  15    2802     144   1
   2   5  15    2537     137   1
   3   5  15    3242     169   1
   4   5  15     508      65   1
   5   5  15    1161     102   1
  -7   6  15     863      59   1
  -6   6  15    8003     325   1
  -5   6  15    2734     103   1
  -4   6  15     596      91   1
  -3   6  15    8708     296   1
  -2   6  15    1689     179   1
  -1   6  15    3056     133   1
   0  -6  15    4932     169  -2
   0   6  15    4932     169   1
   1   6  15    8115     252   1
   2   6  15    5066     242   1
   3   6  15    9592     245   1
   4   6  15     738      72   1
  -5   7  15    1832     220   1
  -4   7  15     507      78   1
  -3   7  15    3994     249   1
  -2   7  15    3496     201   1
  -1   7  15    8082     241   1
   0  -7  15    1967     106  -2
   0   7  15    1967     106   1
   1   7  15    1838     129   1
   2   7  15     116      54   1
  -4  -7  16    2054     154   1
  -3  -7  16     265      50   1
  -2  -7  16    4862     165   1
  -1  -7  16    1379      93   1
   0   7  16       2      46  -2
   0  -7  16       2      46   1
  -6  -6  16    1187      80   1
  -5  -6  16    4103     165   1
  -4  -6  16    4190     183   1
  -3  -6  16    1701     125   1
  -2  -6  16     532      65   1
  -1  -6  16    1402      81   1
   0   6  16      53      43  -2
   0  -6  16      53      43   1
   1  -6  16   10342     234   1
   2  -6  16    2197     155   1
   3  -6  16     860     133   1
  -7  -5  16    7901     170   1
  -6  -5  16    1647      97   1
  -5  -5  16   11425     234   1
  -4  -5  16    7510     260   1
  -3  -5  16    5713     203   1
  -2  -5  16   15801     304   1
  -1  -5  16     948      79   1
   0   5  16    9570     263  -2
   0  -5  16    9570     263   1
   1  -5  16     664     119   1
   2  -5  16    2340     152   1
   3  -5  16   10354     358   1
   4  -5  16   10054     416   1
  -8  -4  16    8975     226   1
  -7  -4  16    5783     154   1
  -6  -4  16    2278     110   1
  -5  -4  16   20018     341   1
  -4  -4  16   14131     325   1
  -3  -4  16    3141     152   1
  -2  -4  16   14594     304   1
  -1  -4  16   14609     346   1
   0   4  16   10165     292  -2
   0  -4  16   10165     292   1
   1  -4  16    5272     234   1
   2  -4  16    9984     330   1
   3  -4  16    1600     127   1
   4  -4  16    2471     238   1
   5  -4  16    8176     264   1
  -9  -3  16      81      28   1
  -8  -3  16    5102     190   1
  -7  -3  16   10672     228   1
  -6  -3  16    3606     146   1
  -5  -3  16   13630     294   1
  -4  -3  16    6903     211   1
  -3  -3  16    2761     153   1
  -2  -3  16   18300     338   1
  -1  -3  16   22796     436   1
   0   3  16    2326     198  -2
   0  -3  16    2326     198   1
   1  -3  16    7183     399   1
   2  -3  16     886     151   1
   3  -3  16    8500     379   1
   4  -3  16    1708     118   1
   5  -3  16    6020     193   1
  -9  -2  16    4136     132   1
  -8  -2  16    4697     165   1
  -7  -2  16     208      48   1
  -6  -2  16    8536     228   1
  -5  -2  16    9225     249   1
  -4  -2  16   23629     406   1
  -3  -2  16   12720     307   1
  -2  -2  16   41646     545   1
  -1  -2  16    7343     213   1
   0   2  16   38076     854  -2
   0  -2  16   38076     854   1
   1  -2  16   12083     665   1
   2  -2  16     983     117   1
   3  -2  16   13149     363   1
   4  -2  16    4476     199   1
   5  -2  16    6765     248   1
   6  -2  16    5270     151   1
  -9  -1  16    2556      91   1
  -8  -1  16    8411     364   1
  -7  -1  16   14824     259   1
  -6  -1  16   10984     260   1
  -5  -1  16   13730     304   1
  -4  -1  16    7955     233   1
  -3  -1  16    2992     143   1
  -2  -1  16   11908     282   1
  -1  -1  16   10467     261   1
   0   1  16   11327     350  -2
   0  -1  16   11327     350   1
   1  -1  16   15282     481   1
   2  -1  16   11347     341   1
   3  -1  16    3206     154   1
   4  -1  16   29599     546   1
   5  -1  16    3682     261   1
   6  -1  16    2700      96   1
  -9   0  16      19      49   1
  -8   0  16      30      35   1
  -7   0  16    2116     100   1
  -6   0  16    1035      92   1
  -5   0  16   50666     699   1
  -4   0  16   10572     243   1
  -3   0  16     293      55   1
  -2   0  16   19351     365   1
  -1   0  16   16616     440   1
   0   0  16   41528     597  -2
   0   0  16   41528     597   1
   1   0  16   70065     892   1
   2   0  16    5617     248   1
   3   0  16    1311     105   1
   4   0  16     192      67   1
   5   0  16    9050     398   1
   6   0  16      26      34   1
  -9   1  16    2444     146   1
  -8   1  16   10000     373   1
  -7   1  16   14829     311   1
  -6   1  16   11188     296   1
  -5   1  16   13668     392   1
  -4   1  16    7866     264   1
  -3   1  16    3062     147   1
  -2   1  16   11882     293   1
  -1   1  16    9864     340   1
   0  -1  16   10641     356  -2
   0   1  16   10641     356   1
   1   1  16   14687     412   1
   2   1  16   11944     307   1
   3   1  16    3349     164   1
   4   1  16   29543     521   1
   5   1  16    3250     165   1
   6   1  16    2650     139   1
  -9   2  16    3619     235   1
  -8   2  16    4775     132   1
  -7   2  16     216      38   1
  -6   2  16    8783     202   1
  -5   2  16    9555     243   1
  -4   2  16   23843     459   1
  -3   2  16   12101     334   1
  -2   2  16   39591     599   1
  -1   2  16    7209     249   1
   0  -2  16   38443    1263  -2
   0   2  16   38443    1263   1
   1   2  16   12481     380   1
   2   2  16    1060     151   1
   3   2  16   13237     372   1
   4   2  16    4063     179   1
   5   2  16    6442     217   1
   6   2  16    5750     182   1
  -9   3  16      68      85   1
  -8   3  16    5067     126   1
  -7   3  16   10644     211   1
  -6   3  16    3694     121   1
  -5   3  16   13018     281   1
  -4   3  16    6917     210   1
  -3   3  16    2693     138   1
  -2   3  16   17496     384   1
  -1   3  16   21877     432   1
   0  -3  16    2530     171  -2
   0   3  16    2530     171   1
   1   3  16    6795     312   1
   2   3  16     689     161   1
   3   3  16    8213     278   1
   4   3  16    1654     120   1
   5   3  16    5866     183   1
  -8   4  16    7917     300   1
  -7   4  16    5593     168   1
  -6   4  16    2182     109   1
  -5   4  16   20174     351   1
  -4   4  16   13662     299   1
  -3   4  16    2883     126   1
  -2   4  16   14113     366   1
  -1   4  16   14360     336   1
   0  -4  16   10727     406  -2
   0   4  16   10727     406   1
   1   4  16    5372     301   1
   2   4  16    9607     383   1
   3   4  16    1566     104   1
   4   4  16    2291     135   1
   5   4  16    7612     203   1
  -7   5  16    7076     286   1
  -6   5  16    1583      92   1
  -5   5  16   10784     306   1
  -4   5  16    6915     188   1
  -3   5  16    5553     174   1
  -2   5  16   14595     329   1
  -1   5  16     896      88   1
   0  -5  16   10516     279  -2
   0   5  16   10516     279   1
   1   5  16     681      88   1
   2   5  16    2181     139   1
   3   5  16    9754     276   1
   4   5  16    9406     276   1
  -6   6  16    1130     103   1
  -5   6  16    4041     395   1
  -4   6  16    4160     322   1
  -3   6  16    1565     148   1
  -2   6  16     464      99   1
  -1   6  16    1307     100   1
   0  -6  16      83      64  -2
   0   6  16      83      64   1
   1   6  16    9644     508   1
   2   6  16    1787     162   1
   3   6  16     773      61   1
  -4   7  16    2008     110   1
  -3   7  16     370      66   1
  -2   7  16    4286     190   1
  -1   7  16    1104      97   1
   0  -7  16      -7      75  -2
   0   7  16      -7      75   1
  -5  -6  17   14696     299   1
  -4  -6  17    2151     108   1
  -3  -6  17     107      76   1
  -2  -6  17    1595     172   1
  -1  -6  17    1905     123   1
   0   6  17    5518     216  -2
   0  -6  17    5518     216   1
   1  -6  17    1889     156   1
  -6  -5  17     373      46   1
  -5  -5  17    7732     192   1
  -4  -5  17    2073     132   1
  -3  -5  17    2352     137   1
  -2  -5  17   11449     261   1
  -1  -5  17    1821     122   1
   0   5  17    2906     155  -2
   0  -5  17    2906     155   1
   1  -5  17    2294     142   1
   2  -5  17     887      86   1
   3  -5  17    4906     293   1
  -7  -4  17    5846     173   1
  -6  -4  17   10205     207   1
  -5  -4  17    7759     223   1
  -4  -4  17    1519     104   1
  -3  -4  17   10506     384   1
  -2  -4  17   16384     379   1
  -1  -4  17    6258     244   1
   0   4  17   10646     329  -2
   0  -4  17   10646     329   1
   1  -4  17   15605     499   1
   2  -4  17    2030     137   1
   3  -4  17   11197     374   1
   4  -4  17    8101     370   1
  -8  -3  17     785      63   1
  -7  -3  17     688      58   1
  -6  -3  17    2531     115   1
  -5  -3  17   12866     387   1
  -4  -3  17     161      57   1
  -3  -3  17    5743     211   1
  -2  -3  17   14127     285   1
  -1  -3  17    5006     192   1
   0   3  17   19063     545  -2
   0  -3  17   19063     545   1
   1  -3  17    8951     398   1
   2  -3  17     475      83   1
   3  -3  17    9065     363   1
   4  -3  17    7605     265   1
  -8  -2  17     752      73   1
  -7  -2  17    1771     109   1
  -6  -2  17     197      46   1
  -5  -2  17    6629     202   1
  -4  -2  17    2497     145   1
  -3  -2  17    1709     125   1
  -2  -2  17   16530     322   1
  -1  -2  17    2424     140   1
   0   2  17    6450     248  -2
   0  -2  17    6450     248   1
   1  -2  17    3091     329   1
   2  -2  17    1210     114   1
   3  -2  17   12836     330   1
   4  -2  17    4851     240   1
   5  -2  17    9130     201   1
  -9  -1  17    2762     117   1
  -8  -1  17    2036     105   1
  -7  -1  17    3614     129   1
  -6  -1  17    2384     107   1
  -5  -1  17    4007     199   1
  -4  -1  17   23396     396   1
  -3  -1  17    5327     214   1
  -2  -1  17    3656     156   1
  -1  -1  17   17507     441   1
   0   1  17    9529     371  -2
   0  -1  17    9529     371   1
   1  -1  17   20607     639   1
   2  -1  17    9470     294   1
   3  -1  17   10621     257   1
   4  -1  17   12274     307   1
   5  -1  17    6289     217   1
  -9   0  17     852      76   1
  -8   0  17     -20      38   1
  -7   0  17    3920     137   1
  -6   0  17   10642     282   1
  -5   0  17    9657     287   1
  -4   0  17   13686     341   1
  -3   0  17     169      56   1
  -2   0  17   16206     412   1
  -1   0  17    6532     271   1
   0   0  17   11737     354  -2
   0   0  17   11737     354   1
   1   0  17    1904     123   1
   2   0  17   22172     479   1
   3   0  17   11130     323   1
   4   0  17     -31      48   1
   5   0  17   16479     327   1
  -9   1  17    2428     185   1
  -8   1  17    1874      96   1
  -7   1  17    3492     127   1
  -6   1  17    2172     125   1
  -5   1  17    3920     257   1
  -4   1  17   23485     514   1
  -3   1  17    5183     210   1
  -2   1  17    3466     201   1
  -1   1  17   16503     441   1
   0  -1  17    9599     343  -2
   0   1  17    9599     343   1
   1   1  17   21084     411   1
   2   1  17    9185     308   1
   3   1  17   10731     311   1
   4   1  17   11966     252   1
   5   1  17    6220     236   1
  -8   2  17    1016      78   1
  -7   2  17    1782      81   1
  -6   2  17     158      43   1
  -5   2  17    6319     409   1
  -4   2  17    2271     133   1
  -3   2  17    1574     133   1
  -2   2  17   16064     359   1
  -1   2  17    2502     147   1
   0  -2  17    6718     266  -2
   0   2  17    6718     266   1
   1   2  17    2919     180   1
   2   2  17    1235     121   1
   3   2  17   12178     285   1
   4   2  17    5046     214   1
   5   2  17    8900     242   1
  -8   3  17     859     122   1
  -7   3  17     607      53   1
  -6   3  17    2537      93   1
  -5   3  17   14246     766   1
  -4   3  17     177      49   1
  -3   3  17    5364     203   1
  -2   3  17   12910     322   1
  -1   3  17    4620     188   1
   0  -3  17   19883     551  -2
   0   3  17   19883     551   1
   1   3  17    8850     515   1
   2   3  17     503      80   1
   3   3  17    8671     257   1
   4   3  17    7650     217   1
  -7   4  17    5487     195   1
  -6   4  17    9703     271   1
  -5   4  17    8050     181   1
  -4   4  17    1366      77   1
  -3   4  17    9888     268   1
  -2   4  17   15543     365   1
  -1   4  17    5623     226   1
   0  -4  17   10668     551  -2
   0   4  17   10668     551   1
   1   4  17   15244     476   1
   2   4  17    2013     137   1
   3   4  17   10315     245   1
   4   4  17    7624     252   1
  -6   5  17     317      50   1
  -5   5  17    7816     256   1
  -4   5  17    1700      94   1
  -3   5  17    2197     111   1
  -2   5  17   10784     257   1
  -1   5  17    1875     125   1
   0  -5  17    3459     292  -2
   0   5  17    3459     292   1
   1   5  17    2225     130   1
   2   5  17     980      74   1
   3   5  17    4385     197   1
  -5   6  17   15669     526   1
  -4   6  17    1947     114   1
  -3   6  17     341      77   1
  -2   6  17    1334     121   1
  -1   6  17    1764     127   1
   0  -6  17    5459     355  -2
   0   6  17    5459     355   1
   1   6  17    1791     192   1
  -2  -6  18    5972     223   1
  -5  -5  18    6292     185   1
  -4  -5  18     452      57   1
  -3  -5  18    1297      92   1
  -2  -5  18     796      79   1
  -1  -5  18    6260     201   1
   0   5  18    8086     222  -2
   0  -5  18    8086     222   1
   1  -5  18   12433     281   1
  -6  -4  18   12660     227   1
  -5  -4  18    3095     127   1
  -4  -4  18    4786     161   1
  -3  -4  18     222      58   1
  -2  -4  18    2846     133   1
  -1  -4  18     199      60   1
   0   4  18   16961     383  -2
   0  -4  18   16961     383   1
   1  -4  18    3600     172   1
   2  -4  18    5512     286   1
   3  -4  18    1574     170   1
  -7  -3  18    2668     126   1
  -6  -3  18    3493     120   1
  -5  -3  18    2644     188   1
  -4  -3  18    6573     209   1
  -3  -3  18    2472     132   1
  -2  -3  18    5892     197   1
  -1  -3  18    4923     200   1
   0   3  18    8912     438  -2
   0  -3  18    8912     438   1
   1  -3  18     619      82   1
   2  -3  18    1245     137   1
   3  -3  18    4501     224   1
  -8  -2  18    1665      93   1
  -7  -2  18    3229     149   1
  -6  -2  18    1634      88   1
  -5  -2  18    7558     199   1
  -4  -2  18     334      53   1
  -3  -2  18     530      81   1
  -2  -2  18    8495     249   1
  -1  -2  18    5212     219   1
   0   2  18     934     122  -2
   0  -2  18     934     122   1
   1  -2  18    5743     280   1
   2  -2  18    1975     129   1
   3  -2  18    3731     216   1
   4  -2  18     616      56   1
  -8  -1  18     954      92   1
  -7  -1  18    2149     100   1
  -6  -1  18    5400     160   1
  -5  -1  18   16075     414   1
  -4  -1  18   12102     301   1
  -3  -1  18    2151     157   1
  -2  -1  18   13965     380   1
  -1  -1  18    3466     187   1
   0   1  18    1659     125  -2
   0  -1  18    1659     125   1
   1  -1  18    3255     221   1
   2  -1  18    3637     147   1
   3  -1  18    1361      91   1
   4  -1  18     350      45   1
  -8   0  18    1415     129   1
  -7   0  18     452      50   1
  -6   0  18     111      38   1
  -5   0  18    4065     198   1
  -4   0  18    1738     119   1
  -3   0  18     140      56   1
  -2   0  18    5129     232   1
  -1   0  18       8      60   1
   0   0  18   21272     762  -2
   0   0  18   21272     762   1
   1   0  18    2021     116   1
   2   0  18    3063     141   1
   3   0  18      39      29   1
   4   0  18    2122     136   1
  -8   1  18    1706     112   1
  -7   1  18    2236     103   1
  -6   1  18    5485     157   1
  -5   1  18   15253    1001   1
  -4   1  18   11652     414   1
  -3   1  18    2363     186   1
  -2   1  18   13538     376   1
  -1   1  18    3361     161   1
   0  -1  18    1714     150  -2
   0   1  18    1714     150   1
   1   1  18    3276     150   1
   2   1  18    3698     154   1
   3   1  18    1369     102   1
   4   1  18     401      74   1
  -8   2  18    1485      63   1
  -7   2  18    3035      94   1
  -6   2  18    1579      98   1
  -5   2  18    6982     235   1
  -4   2  18     354      69   1
  -3   2  18     492      79   1
  -2   2  18    8275     289   1
  -1   2  18    5257     191   1
   0  -2  18    1149      94  -2
   0   2  18    1149      94   1
   1   2  18    6020     237   1
   2   2  18    1897     153   1
   3   2  18    3604     148   1
   4   2  18     610      58   1
  -7   3  18    2377     100   1
  -6   3  18    3408     107   1
  -5   3  18    2988     197   1
  -4   3  18    6273     179   1
  -3   3  18    2202     129   1
  -2   3  18    5558     196   1
  -1   3  18    4814     177   1
   0  -3  18    9368     340  -2
   0   3  18    9368     340   1
   1   3  18     699      88   1
   2   3  18    1092      96   1
   3   3  18    4211     135   1
  -6   4  18   11433     282   1
  -5   4  18    3585     157   1
  -4   4  18    4370     138   1
  -3   4  18     169      38   1
  -2   4  18    2526     128   1
  -1   4  18     204      52   1
   0  -4  18   18012     963  -2
   0   4  18   18012     963   1
   1   4  18    3485     164   1
   2   4  18    5449     188   1
   3   4  18    1404     109   1
  -5   5  18    5360     383   1
  -4   5  18     339      46   1
  -3   5  18    1378     101   1
  -2   5  18     755      72   1
  -1   5  18    5561     177   1
   0  -5  18    8857     466  -2
   0   5  18    8857     466   1
   1   5  18   12308     298   1
  -2   6  18    5054     179   1
  -3  -5  19    1289     154   1
  -2  -5  19    4593     274   1
  -1  -5  19    3108     121   1
  -5  -4  19    4891     165   1
  -4  -4  19    8397     230   1
  -3  -4  19      97      35   1
  -2  -4  19     481      83   1
  -1  -4  19     190      47   1
   0   4  19     853      59  -2
   0  -4  19     853      59   1
   1  -4  19    3021     128   1
  -6  -3  19    2398      96   1
  -5  -3  19    4178     144   1
  -4  -3  19      71      39   1
  -3  -3  19    4720     238   1
  -2  -3  19    1931     187   1
  -1  -3  19    2585     169   1
   0   3  19    2327     112  -2
   0  -3  19    2327     112   1
   1  -3  19    1636     103   1
   2  -3  19    3284     184   1
  -7  -2  19    2688     116   1
  -6  -2  19    4960     175   1
  -5  -2  19    3873     183   1
  -4  -2  19    2097     136   1
  -3  -2  19    5764     284   1
  -2  -2  19    3094     201   1
  -1  -2  19    2148     129   1
   0   2  19     159      49  -2
   0  -2  19     159      49   1
   1  -2  19     349      62   1
   2  -2  19     958     114   1
   3  -2  19     849      87   1
  -7  -1  19      82      24   1
  -6  -1  19    1307      79   1
  -5  -1  19    3938     155   1
  -4  -1  19    1997     112   1
  -3  -1  19    1705     170   1
  -2  -1  19     887     122   1
  -1  -1  19    2133     135   1
   0   1  19    2956     203  -2
   0  -1  19    2956     203   1
   1  -1  19    4038     188   1
   2  -1  19    1220      82   1
   3  -1  19    2795     154   1
  -7   0  19      32      26   1
  -6   0  19    3571     137   1
  -5   0  19    8074     305   1
  -4   0  19    6301     275   1
  -3   0  19     111     114   1
  -2   0  19    2289     184   1
  -1   0  19      14      41   1
   0   0  19   12370     423  -2
   0   0  19   12370     423   1
   1   0  19     941      84   1
   2   0  19    3215     123   1
   3   0  19     534      50   1
  -7   1  19     106      30   1
  -6   1  19    1232      92   1
  -5   1  19    3602     163   1
  -4   1  19    1946     130   1
  -3   1  19    1717     167   1
  -2   1  19    1018     105   1
  -1   1  19    2101     117   1
   0  -1  19    3383     204  -2
   0   1  19    3383     204   1
   1   1  19    3789     169   1
   2   1  19    1283      94   1
   3   1  19    3032     139   1
  -7   2  19    2635      99   1
  -6   2  19    4677     132   1
  -5   2  19    4033     274   1
  -4   2  19    2086     111   1
  -3   2  19    5594     182   1
  -2   2  19    3034     140   1
  -1   2  19    2205     112   1
   0  -2  19     151      61  -2
   0   2  19     151      61   1
   1   2  19     361      73   1
   2   2  19     904      79   1
   3   2  19     985      71   1
  -6   3  19    2406      93   1
  -5   3  19    4214     200   1
  -4   3  19      88      40   1
  -3   3  19    4640     162   1
  -2   3  19    1736     101   1
  -1   3  19    2276     160   1
   0  -3  19    2360     135  -2
   0   3  19    2360     135   1
   1   3  19    1501     104   1
   2   3  19    3176     116   1
  -5   4  19    5889     195   1
  -4   4  19    7645     179   1
  -3   4  19     200      37   1
  -2   4  19     438      53   1
  -1   4  19     217      60   1
   0  -4  19     949      70  -2
   0   4  19     949      70   1
   1   4  19    3091     111   1
  -3   5  19    1312      97   1
  -2   5  19    4033     285   1
  -1   5  19    3038     140   1
  -2  -4  20    9173     456   1
  -4  -3  20    2352     145   1
  -3  -3  20    1882     129   1
  -2  -3  20    1948     103   1
  -1  -3  20    2658     106   1
   0   3  20    8351     176  -2
   0  -3  20    8351     176   1
  -5  -2  20    4636     293   1
  -4  -2  20    9694     322   1
  -3  -2  20      30      49   1
  -2  -2  20    6099     242   1
  -1  -2  20    2258     112   1
   0   2  20    8081     233  -2
   0  -2  20    8081     233   1
   1  -2  20     358      50   1
  -6  -1  20    2977      92   1
  -5  -1  20    2349     345   1
  -4  -1  20     814     140   1
  -3  -1  20    2505     235   1
  -2  -1  20    1167      91   1
  -1  -1  20    3807     158   1
   0   1  20    5938     265  -2
   0  -1  20    5938     265   1
   1  -1  20     871      78   1
   2  -1  20    2257     138   1
  -6   0  20    4831     147   1
  -5   0  20    7032     661   1
  -4   0  20    1406     128   1
  -3   0  20      41      46   1
  -2   0  20    3344     155   1
  -1   0  20    3022     147   1
   0   0  20      -4      38  -2
   0   0  20      -4      38   1
   1   0  20      30      41   1
   2   0  20    6462     277   1
  -6   1  20    3418     100   1
  -5   1  20    2200     160   1
  -4   1  20     932      70   1
  -3   1  20    2368     134   1
  -2   1  20    1200      83   1
  -1   1  20    3797     216   1
   0  -1  20    6630     376  -2
   0   1  20    6630     376   1
   1   1  20     766      69   1
   2   1  20    2051     103   1
  -5   2  20    5403     282   1
  -4   2  20    9094     203   1
  -3   2  20      58      36   1
  -2   2  20    6131     185   1
  -1   2  20    2272     197   1
   0  -2  20    7965     779  -2
   0   2  20    7965     779   1
   1   2  20     337      67   1
  -4   3  20    2284      85   1
  -3   3  20    1649      85   1
  -2   3  20    1677      85   1
  -1   3  20    2535     115   1
   0  -3  20    9030     487  -2
   0   3  20    9030     487   1
  -2   4  20    8424     425   1
  -3  -2  21    3461     154   1
  -2  -2  21     937      67   1
  -1  -2  21    6614     229   1
  -4  -1  21     183      42   1
  -3  -1  21     267      44   1
  -2  -1  21    1730     117   1
  -1  -1  21     936      77   1
   0   1  21    8599     254  -2
   0  -1  21    8599     254   1
  -4   0  21    7791     198   1
  -3   0  21      81      40   1
  -2   0  21     392      70   1
  -1   0  21    2809     166   1
   0   0  21     -26      61  -2
   0   0  21     -26      61   1
  -4   1  21     168      34   1
  -3   1  21     255      39   1
  -2   1  21    1700     115   1
  -1   1  21    1077     139   1
   0  -1  21    8257    1081  -2
   0   1  21    8257    1081   1
  -3   2  21    3071     112   1
  -2   2  21     794     117   1
  -1   2  21    6424     226   1
;
_shelx_hkl_checksum     1148
_shelx_res_file
;
    avv1(2)-last5.res created by SHELXL-2014/7
TITL AVV1(2) in P21 #4 New: P21 New: P21
CELL 1.54184 10.140776 9.103609 17.599099 90 100.1847 90
ZERR 4 0.000179 0.000145 0.000298 0 0.0016 0
LATT -1
SYMM -X,0.5+Y,-Z
SFAC  C 2.310 20.844 1.02 10.208 1.589 0.569 0.865 51.651 0.216 0.018 0.009 =
 89.9 0.68 12.01
SFAC  H 0.493 10.511 0.323 26.126 0.14 3.142 0.041 57.8 0.003 0 0 0.655 0.35 =
 1.008
SFAC  N 12.213 0.006 3.132 9.893 2.013 28.998 1.166 0.583 -11.529 0.031 =
 0.018 173 0.68 14.01
SFAC  O 3.049 13.277 2.287 5.701 1.546 0.324 0.867 32.909 0.251 0.049 0.032 =
 304 0.68 16
UNIT 60 92 4 20
EQIV $1 2-X,0.5+Y,2-Z
EQIV $2 1-X,-0.5+Y,2-Z
L.S. 20
PLAN  20
HTAB O2 O2A
HTAB O3 O4_$1
HTAB O2A O4_$1
HTAB O3A O4A_$2
bond $H
HTAB
conf
fmap 2
ACTA
OMIT -5 -2 7
OMIT -2 6 6
OMIT 8 -2 7
OMIT -8 0 10
OMIT 5 -1 5
OMIT 5 -3 11
OMIT -8 4 8
OMIT 5 -2 10
OMIT -5 0 10
REM <olex2.extras>
REM <HklSrc "%.\\avv1(2)-last5_sx.hkl">
REM </olex2.extras>
WGHT    0.028900    2.975800
BASF   0.28317
FVAR       8.72796
C1    1    1.143131    0.897165    0.925312    11.00000    0.01511    0.01289 =
         0.01657   -0.00229   -0.00085   -0.00440
N2    3    1.184211    0.785022    0.881654    11.00000    0.01626    0.01299 =
         0.01820    0.00248   -0.00089    0.00362
C3    1    1.186244    0.831442    0.805303    11.00000    0.01138    0.01759 =
         0.01640    0.00195    0.00390   -0.00277
C4    1    1.126616    0.978151    0.802511    11.00000    0.01377    0.01574 =
         0.01490   -0.00023    0.00642   -0.00082
C5    1    1.097514    1.016641    0.871732    11.00000    0.01014    0.01358 =
         0.01664   -0.00273    0.00235   -0.00180
C6    1    1.031059    1.158920    0.884471    11.00000    0.01748    0.01748 =
         0.01404   -0.00347    0.00627    0.00057
AFIX  13
H6    2    1.098366    1.226923    0.911486    11.00000   -1.20000
AFIX   0
C7    1    0.970269    1.224959    0.803923    11.00000    0.01703    0.01197 =
         0.02200   -0.00017    0.00584    0.00127
C8    1    1.075234    1.212191    0.750835    11.00000    0.01328    0.01152 =
         0.01740    0.00074   -0.00019    0.00029
AFIX  13
H8    2    1.157973    1.259628    0.776494    11.00000   -1.20000
AFIX   0
C9    1    1.034310    1.280869    0.671825    11.00000    0.01843    0.02051 =
         0.01818    0.00638    0.00051    0.00468
AFIX  23
H9A   2    1.000551    1.379081    0.677890    11.00000   -1.20000
H9B   2    0.961960    1.223657    0.642582    11.00000   -1.20000
AFIX   0
C10   1    1.148228    1.289867    0.626441    11.00000    0.02239    0.02670 =
         0.01976    0.00804    0.00270    0.00868
AFIX  23
H10A  2    1.185499    1.192435    0.623104    11.00000   -1.20000
H10B  2    1.218321    1.351881    0.654285    11.00000   -1.20000
AFIX   0
C11   1    1.105925    1.350409    0.545384    11.00000    0.03747    0.04121 =
         0.02717    0.01695    0.00877    0.01587
AFIX  23
H11A  2    1.037971    1.286449    0.517060    11.00000   -1.20000
H11B  2    1.065704    1.446336    0.548718    11.00000   -1.20000
AFIX   0
C12   1    1.219510    1.364623    0.500727    11.00000    0.05516    0.04652 =
         0.03522    0.02134    0.02719    0.01534
AFIX  23
H12A  2    1.262709    1.269734    0.499803    11.00000   -1.20000
H12B  2    1.285246    1.432551    0.527754    11.00000   -1.20000
AFIX   0
C13   1    1.177082    1.417453    0.418677    11.00000    0.11271    0.09461 =
         0.04568    0.04601    0.04860    0.05395
AFIX 137
H13A  2    1.111868    1.351072    0.391331    11.00000   -1.50000
H13B  2    1.253754    1.421076    0.393608    11.00000   -1.50000
H13C  2    1.138659    1.513787    0.418950    11.00000   -1.50000
AFIX   0
C14   1    1.231070    0.756707    0.750803    11.00000    0.02141    0.02211 =
         0.02240   -0.00168    0.00946    0.00483
AFIX  93
H14A  2    1.266003    0.662897    0.761085    11.00000   -1.20000
H14B  2    1.227707    0.797882    0.702137    11.00000   -1.20000
AFIX   0
C15   1    0.838059    1.150798    0.770528    11.00000    0.01572    0.02047 =
         0.02144   -0.00018    0.00281   -0.00005
AFIX 137
H15A  2    0.854019    1.049495    0.760002    11.00000   -1.50000
H15B  2    0.798611    1.199193    0.723517    11.00000   -1.50000
H15C  2    0.778220    1.156963    0.807019    11.00000   -1.50000
AFIX   0
C16   1    1.206811    0.540709    0.920849    11.00000    0.02430    0.01196 =
         0.02570    0.00046    0.00704   -0.00006
AFIX 137
H16A  2    1.164754    0.510310    0.870095    11.00000   -1.50000
H16B  2    1.140003    0.552115    0.952838    11.00000   -1.50000
H16C  2    1.270647    0.467766    0.942882    11.00000   -1.50000
AFIX   0
O1    4    1.105006    1.056798    0.737167    11.00000    0.01998    0.01700 =
         0.01444   -0.00084    0.00224    0.00424
O2    4    0.954051    1.378901    0.811186    11.00000    0.01744    0.01351 =
         0.02527    0.00039    0.00750    0.00325
AFIX 147
H2    2    0.894196    1.395065    0.835889    11.00000   -1.50000
AFIX   0
O3    4    0.932362    1.132721    0.931180    11.00000    0.03005    0.01584 =
         0.02221   -0.00167    0.01582    0.00349
AFIX 147
H3    2    0.905971    1.211373    0.945571    11.00000   -1.50000
AFIX   0
O4    4    1.144682    0.888150    0.995430    11.00000    0.02516    0.01701 =
         0.01226    0.00143    0.00220   -0.00376
O5    4    1.274742    0.679399    0.915917    11.00000    0.01770    0.01267 =
         0.02626    0.00339   -0.00058    0.00227
C1A   1    0.481457    1.971555    0.899589    11.00000    0.01266    0.01326 =
         0.02051   -0.00246    0.00216   -0.00096
N2A   3    0.436136    2.063790    0.837865    11.00000    0.02085    0.01142 =
         0.02028   -0.00219    0.00486    0.00535
C3A   1    0.489012    2.027091    0.771670    11.00000    0.00987    0.01554 =
         0.02253   -0.00513    0.00381   -0.00239
C4A   1    0.556392    1.886487    0.793759    11.00000    0.00958    0.01439 =
         0.01713   -0.00272    0.00317   -0.00437
C5A   1    0.552894    1.852000    0.867803    11.00000    0.01304    0.01367 =
         0.01862   -0.00339    0.00592   -0.00592
C6A   1    0.611588    1.711620    0.903198    11.00000    0.01631    0.01381 =
         0.01229   -0.00161    0.00377   -0.00611
AFIX  13
H6A   2    0.539299    1.639763    0.902033    11.00000   -1.20000
AFIX   0
C7A   1    0.709681    1.654504    0.852457    11.00000    0.01173    0.01088 =
         0.01471    0.00185    0.00085    0.00075
C8A   1    0.635521    1.656327    0.767616    11.00000    0.01415    0.01382 =
         0.01282    0.00149   -0.00074    0.00072
AFIX  13
H8A   2    0.549801    1.605456    0.765586    11.00000   -1.20000
AFIX   0
C9A   1    0.708600    1.583961    0.709589    11.00000    0.01817    0.02368 =
         0.01515   -0.00016    0.00207    0.00630
AFIX  23
H9AA  2    0.741897    1.489124    0.729553    11.00000   -1.20000
H9AB  2    0.785305    1.643867    0.703795    11.00000   -1.20000
AFIX   0
C10A  1    0.621176    1.562093    0.630237    11.00000    0.02310    0.02820 =
         0.01595   -0.00488    0.00412    0.00552
AFIX  23
H10C  2    0.538403    1.513927    0.636411    11.00000   -1.20000
H10D  2    0.598592    1.657181    0.606618    11.00000   -1.20000
AFIX   0
C11A  1    0.692122    1.469728    0.577145    11.00000    0.03068    0.03235 =
         0.01755   -0.00383    0.00328    0.00995
AFIX  23
H11C  2    0.773226    1.520206    0.569906    11.00000   -1.20000
H11D  2    0.718309    1.376781    0.602300    11.00000   -1.20000
AFIX   0
C12A  1    0.607416    1.439183    0.498274    11.00000    0.02877    0.04082 =
         0.01857   -0.00847    0.00322    0.00605
AFIX  23
H12C  2    0.580453    1.531802    0.472973    11.00000   -1.20000
H12D  2    0.526880    1.387135    0.505128    11.00000   -1.20000
AFIX   0
C13A  1    0.682273    1.348275    0.446636    11.00000    0.03992    0.04299 =
         0.02039   -0.01036    0.00530    0.00301
AFIX 137
H13D  2    0.624415    1.329717    0.398237    11.00000   -1.50000
H13E  2    0.709568    1.256619    0.471509    11.00000   -1.50000
H13F  2    0.759906    1.401326    0.437694    11.00000   -1.50000
AFIX   0
C14A  1    0.480642    2.103796    0.707500    11.00000    0.02094    0.02126 =
         0.02112    0.00257    0.00484    0.00503
AFIX  93
H14C  2    0.435626    2.193238    0.702576    11.00000   -1.20000
H14D  2    0.519750    2.068492    0.667134    11.00000   -1.20000
AFIX   0
C15A  1    0.839908    1.742233    0.864585    11.00000    0.01669    0.01816 =
         0.01426    0.00147    0.00561   -0.00172
AFIX 137
H15D  2    0.820086    1.844386    0.855021    11.00000   -1.50000
H15E  2    0.895759    1.707748    0.829606    11.00000   -1.50000
H15F  2    0.885822    1.729766    0.916759    11.00000   -1.50000
AFIX   0
C16A  1    0.503528    2.300224    0.875172    11.00000    0.02890    0.01678 =
         0.03642   -0.00821    0.00618   -0.01095
AFIX 137
H16D  2    0.561632    2.299803    0.837622    11.00000   -1.50000
H16E  2    0.551983    2.266323    0.923845    11.00000   -1.50000
H16F  2    0.471856    2.398282    0.880891    11.00000   -1.50000
AFIX   0
O1A   4    0.606925    1.806443    0.741445    11.00000    0.01880    0.01950 =
         0.01202    0.00113    0.00387    0.00597
O2A   4    0.736860    1.502448    0.868917    11.00000    0.01814    0.01282 =
         0.01221    0.00162    0.00159    0.00240
AFIX  83
H2A   2    0.740988    1.487743    0.915246    11.00000   -1.50000
AFIX   0
O3A   4    0.677490    1.729679    0.980908    11.00000    0.01748    0.01541 =
         0.01042    0.00083    0.00222   -0.00132
AFIX 147
H3A   2    0.636279    1.684980    1.009726    11.00000   -1.50000
AFIX   0
O4A   4    0.458645    1.990911    0.964984    11.00000    0.02341    0.01524 =
         0.01746   -0.00158    0.01053    0.00204
O5A   4    0.391062    2.204503    0.849877    11.00000    0.01574    0.01020 =
         0.03012   -0.00396    0.00438    0.00220
HKLF 5
REM  AVV1(2) in P21 #4 New: P21 New: P21
REM R1 =  0.0580 for    5940 Fo > 4sig(Fo)  and  0.0592 for all    6054 data
REM    389 parameters refined using      1 restraints
END
WGHT      0.0287      2.9774
REM Instructions for potential hydrogen bonds
EQIV $3 x+1, y-1, z
HTAB C8 O5A_$3
EQIV $4 x, y-1, z
HTAB C16 O2_$4
EQIV $5 -x+2, y-1/2, -z+2
HTAB C16 O3_$5
EQIV $6 -x+2, y-3/2, -z+2
HTAB C16 O3A_$6
HTAB O2 O2A
HTAB O3 O4_$1
HTAB C9A O2
HTAB O2A O4_$1
HTAB O3A O4A_$2
HTAB O3A O5A_$2
REM Highest difference peak  0.363,  deepest hole -0.304,  1-sigma level  0.076
Q1    1   1.3427  0.4469  1.0472  11.00000  0.05    0.36
Q2    1   1.1352  0.4900  1.0322  11.00000  0.05    0.36
Q3    1   1.3211  0.6628  0.8638  11.00000  0.05    0.34
Q4    1   0.9386  1.2194  1.0176  11.00000  0.05    0.34
Q5    1   1.2437  0.3868  1.0002  11.00000  0.05    0.33
Q6    1   0.5310  2.1310  0.9371  11.00000  0.05    0.33
Q7    1   0.5583  2.3792  0.8076  11.00000  0.05    0.33
Q8    1   0.6798  1.6233  1.0658  11.00000  0.05    0.33
Q9    1   1.2893  0.7380  0.9819  11.00000  0.05    0.32
Q10   1   1.2630  0.9829  0.9604  11.00000  0.05    0.31
Q11   1   0.6889  1.2271  0.7546  11.00000  0.05    0.31
Q12   1   0.7983  1.0650  0.8089  11.00000  0.05    0.31
Q13   1   1.0016  0.7983  0.7372  11.00000  0.05    0.30
Q14   1   0.4397  1.7506  0.8610  11.00000  0.05    0.30
Q15   1   0.7971  1.8451  0.8055  11.00000  0.05    0.30
Q16   1   0.3460  2.4958  0.8659  11.00000  0.05    0.29
Q17   1   0.4160  1.3828  0.4996  11.00000  0.05    0.29
Q18   1   0.4941  1.8628  0.8437  11.00000  0.05    0.29
Q19   1   0.8178  1.3802  0.4996  11.00000  0.05    0.28
Q20   1   0.5377  1.9019  0.9995  11.00000  0.05    0.28
;
_shelx_res_checksum     2637
