# Supplementary material for: Crystal structure of natural phaeosphaeride A
Source: Acta Crystallogr E Crystallogr Commun. 2015 Jul 31;71(Pt 8):o625–6. doi: 10.1107/S205698901501395X (PMC4571431; doi:10.1107/S205698901501395X)
Supplement: Supplementary file 2 [file e-71-0o625-Isup2.hkl]

data_I                                                                          
_shelx_title ' AVV1(2) in P21 No4 New: P21 New: P21' 
_shelx_refln_list_code          4                                               
_shelx_F_calc_maximum      143.24                                               
_exptl_crystal_F_000       639.98                                               
_reflns_d_resolution_high  0.8205                                               
                                                                                
loop_                                                                           
 _space_group_symop_operation_xyz                                               
 'x, y, z'                                                                      
 '-x, y+1/2, -z'                                                                
                                                                                
_cell_length_a    10.1408                                                       
_cell_length_b     9.1036                                                       
_cell_length_c    17.5991                                                       
_cell_angle_alpha  90.000                                                       
_cell_angle_beta  100.185                                                       
_cell_angle_gamma  90.000                                                       
                                                                                
_shelx_F_squared_multiplier     1.000                                           
                                                                                
loop_                                                                           
 _refln_index_h                                                                 
 _refln_index_k                                                                 
 _refln_index_l                                                                 
 _refln_F_squared_calc                                                          
 _refln_F_squared_meas                                                          
 _refln_F_squared_sigma                                                         
 _refln_observed_status                                                         
   1 -11   0         21.46         15.14         0.66 o                         
   0 -10   0        106.54        112.29         5.79 o                         
   1 -10   0         27.68         22.91         2.07 o                         
   2 -10   0         36.49         26.98         1.31 o                         
   3 -10   0         26.63         67.26         3.78 o                         
   4 -10   0         20.24         18.08         1.09 o                         
   5 -10   0         17.13         14.72         0.84 o                         
   1  -9   0        177.10        160.20         8.60 o                         
   2  -9   0         48.79         52.35         4.96 o                         
   3  -9   0        110.11        111.07         4.06 o                         
   4  -9   0         20.98         18.60         1.46 o                         
   5  -9   0         15.84         23.04         1.46 o                         
   6  -9   0         91.00         89.57         3.08 o                         
   7  -9   0          4.40          7.65         0.84 o                         
   0  -8   0        101.85         94.00         6.46 o                         
   1  -8   0        362.20        333.63         9.31 o                         
   2  -8   0         25.79         67.87        10.29 o                         
   3  -8   0        135.06        138.56         6.37 o                         
   4  -8   0        115.55         97.56         3.32 o                         
   5  -8   0        280.34        340.01        12.65 o                         
   6  -8   0         25.90         18.00         1.46 o                         
   7  -8   0         13.51         27.40         2.44 o                         
   8  -8   0         60.07         48.68         2.80 o                         
   1  -7   0         46.35         45.92         4.53 o                         
   2  -7   0         69.09         64.78         3.36 o                         
   3  -7   0        555.22        578.15        11.04 o                         
   4  -7   0        163.53        152.70         5.42 o                         
   5  -7   0         67.26         83.83         3.23 o                         
   6  -7   0        165.45        152.83         3.66 o                         
   7  -7   0        216.80        207.90         4.59 o                         
   8  -7   0         89.85         83.69         2.73 o                         
   9  -7   0        188.87        158.97        12.04 o                         
   0  -6   0       1151.64       1142.79        59.77 o                         
   1  -6   0        119.73        103.78        12.23 o                         
   2  -6   0         20.66         13.38         4.38 o                         
   3  -6   0         20.42         28.39        11.34 o                         
   4  -6   0        252.28        223.99         5.62 o                         
   5  -6   0        253.85        325.00        23.77 o                         
   6  -6   0        162.18        182.97        17.64 o                         
   7  -6   0         19.49         17.80         1.58 o                         
   8  -6   0         21.82         23.80         2.11 o                         
   9  -6   0         97.68         93.11         3.12 o                         
  10  -6   0         14.11         11.45         2.09 o                         
   1  -5   0        290.49        282.63        18.65 o                         
   2  -5   0        354.82        347.44        20.73 o                         
   3  -5   0        121.09        114.53        12.06 o                         
   4  -5   0        275.32        279.73        30.07 o                         
   5  -5   0        212.90        232.34        19.36 o                         
   6  -5   0         27.68         18.52         2.01 o                         
   7  -5   0          4.33         19.17         6.24 o                         
   8  -5   0        418.96        386.22         6.13 o                         
   9  -5   0        124.17        104.40         2.72 o                         
  10  -5   0        106.73         96.72         4.10 o                         
   0  -4   0        153.62        139.54        16.25 o                         
   1  -4   0        253.44        220.04        14.41 o                         
   2  -4   0        135.10        132.47        14.22 o                         
   3  -4   0        928.48       1048.21        36.76 o                         
   4  -4   0         48.32         40.68         6.55 o                         
   5  -4   0        117.64        195.92        16.95 o                         
   6  -4   0          2.98          6.98         3.26 o                         
   7  -4   0         95.57         92.21         3.26 o                         
   8  -4   0        242.92        248.72         6.29 o                         
   9  -4   0         83.65         70.15         3.50 o                         
  10  -4   0        169.15        181.75         5.76 o                         
  11  -4   0         15.69         13.15         3.32 o                         
   1  -3   0        435.77        417.30        16.79 o                         
   2  -3   0        274.62        288.30        14.12 o                         
   3  -3   0        815.82        828.93        35.26 o                         
   4  -3   0        263.70        290.37        19.51 o                         
   5  -3   0       1632.12       1605.15        35.00 o                         
   6  -3   0       1043.07       1009.98        25.20 o                         
   7  -3   0        148.30        151.33         3.73 o                         
   8  -3   0        441.51        423.33         7.00 o                         
   9  -3   0         65.45         65.31         2.66 o                         
  10  -3   0          4.10          3.95         0.92 o                         
  11  -3   0         32.19         27.95         2.57 o                         
   0  -2   0       1019.40        941.25        29.71 o                         
   1  -2   0       1188.39       1182.01        23.77 o                         
   2  -2   0        160.33        173.79         8.93 o                         
   3  -2   0       2612.57       2868.13        69.18 o                         
   4  -2   0        254.01        235.17        11.32 o                         
   5  -2   0       1329.41       1317.63        26.44 o                         
   6  -2   0        301.84        287.20        11.45 o                         
   7  -2   0         74.91         66.32         9.06 o                         
   8  -2   0        113.53        102.72         3.20 o                         
   9  -2   0        284.31        290.29         8.73 o                         
  10  -2   0         72.44        102.12         4.19 o                         
  11  -2   0        103.44        132.85        33.05 o                         
   1  -1   0       4818.16       4801.34        72.91 o                         
   2  -1   0       3840.88       3849.65        67.40 o                         
   3  -1   0       4753.91       4568.81       158.10 o                         
   4  -1   0        146.40        146.00         5.79 o                         
   5  -1   0         85.62         67.64         4.91 o                         
   6  -1   0        654.83        627.09        31.07 o                         
   7  -1   0        162.21        125.67        19.53 o                         
   8  -1   0        217.94        284.51        41.81 o                         
   9  -1   0        113.24        124.00         4.65 o                         
  10  -1   0         33.59         46.51         7.44 o                         
  11  -1   0        209.54        178.92         4.52 o                         
  12  -1   0         22.33         27.23         4.07 o                         
   1   0   0         38.66         29.92         1.29 o                         
   2   0   0         45.87         59.99         2.35 o                         
   3   0   0       2002.29       1942.59        23.58 o                         
   4   0   0        115.18        127.18         7.30 o                         
   5   0   0        186.28        194.62        19.24 o                         
   6   0   0          0.68         -4.36         4.36 o                         
   7   0   0         74.98         58.68         8.69 o                         
   8   0   0          1.79          0.07         3.14 o                         
   9   0   0        391.47        344.59        17.70 o                         
  10   0   0          5.79          6.52         1.42 o                         
  11   0   0          0.76          1.56         1.00 o                         
  12   0   0         95.63         78.79         2.27 o                         
   1   1   0       4826.11       4684.96        45.81 o                         
   2   1   0       3815.43       3841.92        40.23 o                         
   3   1   0       4757.85       4706.15        46.50 o                         
   4   1   0        147.65        148.26         7.50 o                         
   5   1   0         86.09         60.11         4.42 o                         
   6   1   0        657.16        657.72        25.51 o                         
   7   1   0        161.16        116.88        11.25 o                         
   8   1   0        218.81        150.21        27.34 o                         
   9   1   0        114.46        114.93         7.86 o                         
  10   1   0         34.49         47.14         2.45 o                         
  11   1   0        206.98        184.54         7.25 o                         
  12   1   0         21.37         25.19         1.94 o                         
   0   2   0       1020.86       1071.24        27.17 o                         
   1   2   0       1185.14       1160.40        19.35 o                         
   2   2   0        161.75        173.65         6.72 o                         
   3   2   0       2606.53       2756.01        27.69 o                         
   4   2   0        253.93        245.11         6.88 o                         
   5   2   0       1324.55       1341.30        27.55 o                         
   6   2   0        301.18        285.74        13.40 o                         
   7   2   0         74.60         72.93         8.85 o                         
   8   2   0        113.91        102.08         4.84 o                         
   9   2   0        281.04        285.20        11.91 o                         
  10   2   0         70.11        106.93         4.48 o                         
  11   2   0        104.33        118.50         3.07 o                         
   1   3   0        435.56        397.56        11.29 o                         
   2   3   0        274.99        274.62        13.60 o                         
   3   3   0        817.79        879.80        27.92 o                         
   4   3   0        262.66        290.90        10.76 o                         
   5   3   0       1641.55       1654.81        44.34 o                         
   6   3   0       1040.21       1048.21        38.15 o                         
   7   3   0        146.76        149.76         6.77 o                         
   8   3   0        441.87        379.34        10.57 o                         
   9   3   0         65.78         61.00         3.53 o                         
  10   3   0          4.33          2.99         0.60 o                         
  11   3   0         32.14         28.41         2.02 o                         
   0   4   0        153.76        171.03        14.62 o                         
   1   4   0        257.84        218.44         9.73 o                         
   2   4   0        134.25        132.39        10.82 o                         
   3   4   0        927.37       1088.28        33.80 o                         
   4   4   0         49.50         36.26         6.58 o                         
   5   4   0        118.04         90.01        48.72 o                         
   6   4   0          2.86         11.57         6.41 o                         
   7   4   0         94.47         97.81         4.00 o                         
   8   4   0        242.83        213.99         6.84 o                         
   9   4   0         85.09         79.49         3.48 o                         
  10   4   0        169.08        171.18         6.38 o                         
  11   4   0         16.40         12.50         1.19 o                         
   1   5   0        287.15        274.04        16.36 o                         
   2   5   0        354.20        364.53        19.99 o                         
   3   5   0        119.91        137.98        13.21 o                         
   4   5   0        276.78        263.54        19.21 o                         
   5   5   0        211.81        187.88        44.05 o                         
   6   5   0         27.61         23.14         1.59 o                         
   7   5   0          4.43          5.41         1.30 o                         
   8   5   0        417.38        390.86         8.56 o                         
   9   5   0        124.13        110.01         3.65 o                         
  10   5   0        108.05        115.94         3.15 o                         
   0   6   0       1151.27       1114.96        53.09 o                         
   1   6   0        119.08        110.56        11.42 o                         
   2   6   0         20.30         19.95         5.07 o                         
   3   6   0         20.38         27.42        10.65 o                         
   4   6   0        250.04        229.46         4.92 o                         
   5   6   0        251.41        259.68        31.58 o                         
   6   6   0        164.98        161.71         3.93 o                         
   7   6   0         20.17         20.62         1.29 o                         
   8   6   0         21.26         15.82         2.02 o                         
   9   6   0         95.54         96.98         2.55 o                         
  10   6   0         14.39         20.45         4.98 o                         
   1   7   0         47.01         46.98         1.60 o                         
   2   7   0         67.96         68.60         1.82 o                         
   3   7   0        556.67        573.21        13.14 o                         
   4   7   0        163.10        163.14         3.47 o                         
   5   7   0         67.23         72.45         3.02 o                         
   6   7   0        164.63        159.46         4.94 o                         
   7   7   0        217.63        214.64         5.36 o                         
   8   7   0         89.13         81.82         3.16 o                         
   9   7   0        189.26        169.83        12.10 o                         
   0   8   0        101.92        101.59        18.01 o                         
   1   8   0        361.58        341.46         4.53 o                         
   2   8   0         25.52         31.69         4.67 o                         
   3   8   0        134.36        136.06         3.03 o                         
   4   8   0        115.75        103.60         2.64 o                         
   5   8   0        278.83        274.98         6.42 o                         
   6   8   0         26.65         20.61         1.51 o                         
   7   8   0         13.27         21.23         1.86 o                         
   8   8   0         59.30         39.81         2.07 o                         
   1   9   0        175.75        184.56         5.19 o                         
   2   9   0         48.00         49.17         1.73 o                         
   3   9   0        108.98        106.25         2.84 o                         
   4   9   0         21.34         18.76         1.35 o                         
   5   9   0         15.25         12.63         1.69 o                         
   6   9   0         89.63         90.03         2.93 o                         
   7   9   0          4.54          4.46         0.68 o                         
   0  10   0        105.17         97.39         8.07 o                         
   1  10   0         26.86         21.58         1.39 o                         
   2  10   0         36.53         28.43         1.48 o                         
   3  10   0         27.44         28.49         3.41 o                         
   4  10   0         20.17         19.23         1.47 o                         
   5  10   0         17.69         15.02         1.14 o                         
   1  11   0         22.07         18.04         0.85 o                         
  -1 -11   1         29.88         23.51         0.91 o                         
   0 -11   1         98.30         86.78         2.35 o                         
   1 -11   1         20.53         17.89         0.79 o                         
  -5 -10   1         42.06         47.74         1.37 o                         
  -4 -10   1         59.27         56.89         1.89 o                         
  -3 -10   1         88.22        118.59         3.68 o                         
  -2 -10   1          5.93         11.42         1.43 o                         
  -1 -10   1         58.48         49.73         2.40 o                         
   0 -10   1         76.49         91.16         3.15 o                         
   1 -10   1          8.81          7.47         1.06 o                         
   2 -10   1         37.64         43.00         2.76 o                         
   3 -10   1         37.99         75.70         3.96 o                         
   4 -10   1         33.53         32.63         1.42 o                         
   5 -10   1         97.16         89.34         2.93 o                         
  -7  -9   1         37.38         36.77         1.48 o                         
  -6  -9   1         73.65         61.82         2.49 o                         
  -5  -9   1        101.17        106.99         3.07 o                         
  -4  -9   1         43.50         38.32         2.02 o                         
  -3  -9   1         12.16         20.89         1.61 o                         
  -2  -9   1          3.50          2.03         2.51 o                         
  -1  -9   1        209.54        190.34         6.29 o                         
   0  -9   1         10.71         10.54         1.68 o                         
   1  -9   1        554.47        500.96        15.98 o                         
   2  -9   1          0.06          0.12         0.88 o                         
   3  -9   1        181.62        203.27         6.97 o                         
   4  -9   1         38.42         36.74         1.69 o                         
   5  -9   1         36.77         44.37         1.90 o                         
   6  -9   1         57.65         56.29         2.22 o                         
  -8  -8   1         43.55         44.34         3.37 o                         
  -7  -8   1         80.60         71.82         2.32 o                         
  -6  -8   1          2.65          2.17         0.75 o                         
  -5  -8   1        128.51        119.76         3.18 o                         
  -4  -8   1         31.40         32.95         1.97 o                         
  -3  -8   1         13.32         12.79         1.51 o                         
  -2  -8   1        323.81        280.28         8.23 o                         
  -1  -8   1        303.92        268.16         7.78 o                         
   0  -8   1        281.77        306.89         8.45 o                         
   1  -8   1        103.51        104.70         4.48 o                         
   2  -8   1          9.21         14.36         1.98 o                         
   3  -8   1         96.82        174.00        20.23 o                         
   4  -8   1         97.48         91.75         4.32 o                         
   5  -8   1        253.03        258.74         7.27 o                         
   6  -8   1         17.17         13.43         1.05 o                         
   7  -8   1         22.38         29.40         1.50 o                         
   8  -8   1         51.47         51.68         4.27 o                         
  -9  -7   1         99.45         89.49         2.73 o                         
  -8  -7   1         37.01         36.72         1.60 o                         
  -7  -7   1         13.71         17.76         2.03 o                         
  -6  -7   1         90.27         77.10         2.64 o                         
  -5  -7   1         93.58         88.27         2.56 o                         
  -4  -7   1         15.21         10.99         1.69 o                         
  -3  -7   1        185.17        231.72        11.76 o                         
  -2  -7   1         77.16         73.24         3.54 o                         
  -1  -7   1         11.01          9.04         1.47 o                         
   0  -7   1         78.92         99.22        11.42 o                         
   1  -7   1          3.88          1.80         3.71 o                         
   2  -7   1         38.30         37.02         5.80 o                         
   3  -7   1        311.67        421.66         8.03 o                         
   4  -7   1         60.22         57.65         2.93 o                         
   5  -7   1        119.02        110.92         3.47 o                         
   6  -7   1        231.85        204.23         4.23 o                         
   7  -7   1        106.24         97.56         3.14 o                         
   8  -7   1         75.93         66.59         2.38 o                         
   9  -7   1         23.19         19.18         2.13 o                         
 -10  -6   1         16.78         15.83         1.16 o                         
  -9  -6   1        139.96        123.67         3.53 o                         
  -8  -6   1         68.64         73.95         2.73 o                         
  -7  -6   1        694.13        653.56         9.06 o                         
  -6  -6   1         87.42         88.90         2.95 o                         
  -5  -6   1        186.07        186.60         6.22 o                         
  -4  -6   1        357.21        365.70         8.32 o                         
  -3  -6   1          8.73         18.71         8.90 o                         
  -2  -6   1          1.96         10.53         4.02 o                         
  -1  -6   1         60.93         48.07         8.36 o                         
   0  -6   1        638.55        623.42        30.72 o                         
   1  -6   1        204.77        192.04        17.13 o                         
   2  -6   1        274.85        257.90        19.91 o                         
   3  -6   1        108.55        125.85        21.20 o                         
   4  -6   1        426.55        417.48         7.81 o                         
   6  -6   1         77.45        107.72        19.09 o                         
   7  -6   1         64.75         59.97         2.38 o                         
   8  -6   1         72.48         68.90         2.65 o                         
   9  -6   1        234.26        205.02         5.29 o                         
  10  -6   1         81.10         68.73         4.03 o                         
 -10  -5   1         11.98         10.90         1.00 o                         
  -9  -5   1         29.98         25.18         1.37 o                         
  -8  -5   1        218.24        234.56         6.50 o                         
  -7  -5   1         75.32         70.31         5.89 o                         
  -6  -5   1         41.39         34.00         1.64 o                         
  -5  -5   1        632.46        704.08        38.73 o                         
  -4  -5   1        185.68        217.45        26.24 o                         
  -3  -5   1        643.59        726.00        47.93 o                         
  -2  -5   1        292.43        272.39        18.00 o                         
  -1  -5   1        337.11        400.33        21.84 o                         
   0  -5   1        320.68        352.48        20.86 o                         
   1  -5   1        591.72        595.12        27.36 o                         
   2  -5   1        553.68        544.74        26.49 o                         
   3  -5   1         41.89         44.38         7.65 o                         
   4  -5   1        213.73        199.26        25.39 o                         
   5  -5   1         24.21         22.61         5.85 o                         
   6  -5   1         60.53         60.00         5.75 o                         
   7  -5   1        225.06        214.16         5.75 o                         
   8  -5   1         71.47         74.68         2.81 o                         
   9  -5   1        127.61        116.69         2.95 o                         
  10  -5   1        302.36        292.61        10.07 o                         
 -11  -4   1         24.73         40.77        10.59 o                         
 -10  -4   1        105.23        119.27        11.39 o                         
  -9  -4   1        106.05        103.73         3.79 o                         
  -8  -4   1        196.98        196.78         3.99 o                         
  -7  -4   1        545.35        499.91        10.06 o                         
  -6  -4   1          3.41          5.51         2.06 o                         
  -5  -4   1        386.72        403.46        21.36 o                         
  -4  -4   1        236.31        251.04        25.43 o                         
  -3  -4   1       1150.40       1217.15        34.28 o                         
  -2  -4   1       1217.76       1283.75        48.11 o                         
  -1  -4   1       2165.71       2183.08        47.57 o                         
   0  -4   1       1667.05       1556.23        39.70 o                         
   1  -4   1        106.91         91.19        12.86 o                         
   2  -4   1        698.81        709.07        30.22 o                         
   3  -4   1        593.13        627.73        31.12 o                         
   4  -4   1         20.86         20.11         4.61 o                         
   5  -4   1        179.06        222.41        17.59 o                         
   6  -4   1          7.04          5.34         1.04 o                         
   7  -4   1         61.53         56.18         2.81 o                         
   8  -4   1        354.98        337.68         6.31 o                         
   9  -4   1         46.22         39.38         3.12 o                         
  10  -4   1        102.12        108.01         4.32 o                         
  11  -4   1         10.40          8.14         1.48 o                         
 -11  -3   1        101.93        112.09        12.79 o                         
 -10  -3   1         24.56         38.41         4.36 o                         
  -9  -3   1         54.44         62.37         3.28 o                         
  -8  -3   1          6.63          7.38         0.97 o                         
  -7  -3   1         27.43         29.81         1.73 o                         
  -6  -3   1        304.33        275.20        12.65 o                         
  -5  -3   1        255.01        350.19        23.01 o                         
  -4  -3   1         50.73         38.32         5.08 o                         
  -3  -3   1        469.84        480.93        18.14 o                         
  -2  -3   1        407.63        392.99        16.12 o                         
  -1  -3   1        930.04        898.94        24.89 o                         
   0  -3   1        144.83        143.30         9.87 o                         
   1  -3   1       1305.55       1280.26        33.33 o                         
   2  -3   1       1176.18       1167.35        30.93 o                         
   3  -3   1         23.02         42.48         6.24 o                         
   4  -3   1          8.10          4.00         1.84 o                         
   5  -3   1       3410.83       3556.81        59.20 o                         
   6  -3   1        578.09        535.68        16.37 o                         
   7  -3   1         64.77         56.41         2.13 o                         
   8  -3   1        486.64        467.41         9.71 o                         
   9  -3   1         27.15         26.87         1.75 o                         
  10  -3   1         72.54         83.87         3.77 o                         
  11  -3   1         11.94         14.14         1.64 o                         
 -12  -2   1          2.33          1.50         0.70 o                         
 -11  -2   1         16.07         14.57         1.90 o                         
 -10  -2   1        131.85        152.97         5.38 o                         
  -9  -2   1         49.36         49.94         2.59 o                         
  -8  -2   1        244.22        238.81        14.83 o                         
  -7  -2   1          9.33         15.20         7.44 o                         
  -6  -2   1        139.46        132.32         6.88 o                         
  -5  -2   1       1580.09       1739.05       109.34 o                         
  -4  -2   1        763.92        728.14        19.98 o                         
  -3  -2   1       5000.16       5118.91        89.87 o                         
  -2  -2   1        238.82        231.08         9.75 o                         
  -1  -2   1       1683.42       1622.48        34.39 o                         
   0  -2   1       3583.29       3307.74        48.14 o                         
   1  -2   1         28.90         23.10         3.40 o                         
   2  -2   1       1454.34       1549.89        30.43 o                         
   3  -2   1       4261.61       4417.90       405.20 o                         
   4  -2   1         30.91         25.81         3.52 o                         
   5  -2   1       1021.79       1011.45        21.08 o                         
   6  -2   1        692.99        683.51        20.43 o                         
   7  -2   1         60.70         65.65         9.40 o                         
   8  -2   1         97.84         84.66         2.91 o                         
   9  -2   1        189.57        184.99         7.19 o                         
  10  -2   1        181.67        225.51         8.15 o                         
  11  -2   1         69.31         81.73        20.89 o                         
 -12  -1   1         36.67         31.12         2.00 o                         
 -11  -1   1         68.76         64.43         2.60 o                         
 -10  -1   1         14.27         22.38         2.43 o                         
  -9  -1   1        579.71        512.07        18.73 o                         
  -8  -1   1        283.02        287.07        47.52 o                         
  -7  -1   1         51.67         53.56        13.14 o                         
  -6  -1   1        146.86        154.84         9.49 o                         
  -5  -1   1        541.01        538.95        31.62 o                         
  -4  -1   1       1725.07       1634.86        62.07 o                         
  -3  -1   1       1989.24       1951.97        32.17 o                         
  -2  -1   1       8607.81       8592.93        76.75 o                         
  -1  -1   1       1550.10       1491.12        59.73 o                         
   0  -1   1       2599.86       2596.06       110.81 o                         
   1  -1   1       5309.98       5326.74        79.51 o                         
   2  -1   1      20492.39      18030.99       214.76 o                         
   3  -1   1       4864.97       4712.12       130.34 o                         
   4  -1   1         29.53         22.96         2.17 o                         
   5  -1   1        401.73        361.33        79.87 o                         
   6  -1   1        323.34        277.14        17.03 o                         
   7  -1   1         76.71         59.32        13.31 o                         
   8  -1   1        110.29        132.93        31.07 o                         
   9  -1   1         10.17          8.57         1.38 o                         
  10  -1   1         68.54         77.14         3.52 o                         
  11  -1   1        112.12         92.68         3.69 o                         
  12  -1   1         55.95         47.72         2.22 o                         
 -12   0   1          0.43          0.87         0.38 o                         
 -11   0   1          3.58          2.80         0.88 o                         
 -10   0   1        177.66        215.12         8.35 o                         
  -9   0   1         27.33         38.38         3.11 o                         
  -8   0   1        260.56        248.08         9.01 o                         
  -7   0   1        185.02        224.93        26.14 o                         
  -6   0   1        173.93        154.40        20.02 o                         
  -5   0   1        132.63        138.57         7.09 o                         
  -4   0   1        502.92        471.63         9.66 o                         
  -3   0   1       1576.49       1649.73        30.57 o                         
  -2   0   1       1160.17       1160.52        21.13 o                         
  -1   0   1          0.70          2.10         0.39 o                         
   1   0   1         64.75         58.09         2.00 o                         
   2   0   1       7200.35       7023.52        67.97 o                         
   3   0   1        540.46        544.83        24.95 o                         
   4   0   1         66.66         43.78         5.19 o                         
   6   0   1         47.95         55.24        12.83 o                         
   7   0   1         14.75         17.59         5.04 o                         
   8   0   1        681.19        664.91        61.46 o                         
   9   0   1         82.76         67.12         6.08 o                         
  10   0   1          9.33         83.96        29.98 o                         
  11   0   1        118.11        105.88         8.05 o                         
  12   0   1          2.29          3.40         1.09 o                         
 -12   1   1         37.58         29.82         1.13 o                         
 -11   1   1         68.42         64.10         3.33 o                         
 -10   1   1         14.17         20.65         3.79 o                         
  -9   1   1        578.27        464.87        16.58 o                         
  -8   1   1        280.73        382.76        82.85 o                         
  -7   1   1         51.29         49.17         7.42 o                         
  -6   1   1        146.43        160.47         9.37 o                         
  -5   1   1        539.12        508.93        17.41 o                         
  -4   1   1       1712.74       1778.85        31.48 o                         
  -3   1   1       1989.84       2023.74        26.40 o                         
  -2   1   1       8621.14       8387.95        78.63 o                         
  -1   1   1       1553.63       1509.34        18.48 o                         
   0   1   1       2599.03       2826.21        42.30 o                         
   1   1   1       5297.05       5089.01        42.14 o                         
   2   1   1      20518.88      19540.64       141.48 o                         
   3   1   1       4868.01       4768.20        56.05 o                         
   4   1   1         29.40         23.43         2.84 o                         
   5   1   1        403.24        250.31        34.25 o                         
   6   1   1        325.73        319.31        15.84 o                         
   7   1   1         77.12         76.58         7.21 o                         
   8   1   1        110.55         79.58         3.96 o                         
   9   1   1         10.36          8.17         1.51 o                         
  10   1   1         67.69         88.36         4.00 o                         
  11   1   1        111.45        110.57         9.75 o                         
  12   1   1         55.93         48.40         1.82 o                         
 -12   2   1          2.43          1.47         0.45 o                         
 -11   2   1         15.85         14.41         2.64 o                         
 -10   2   1        131.96        144.62         5.34 o                         
  -9   2   1         50.02         43.92         2.42 o                         
  -8   2   1        246.46        237.69         9.70 o                         
  -7   2   1          9.18         10.07         3.81 o                         
  -6   2   1        141.40        127.54         8.98 o                         
  -5   2   1       1578.51       1481.23        97.61 o                         
  -4   2   1        763.57        736.76        19.98 o                         
  -3   2   1       4996.69       5141.74        56.03 o                         
  -2   2   1        236.58        235.84         7.05 o                         
  -1   2   1       1691.89       1649.22        63.51 o                         
   0   2   1       3582.90       3815.55        69.61 o                         
   1   2   1         29.29         18.61         2.34 o                         
   2   2   1       1447.84       1512.97        50.30 o                         
   3   2   1       4256.23       4371.47        38.67 o                         
   4   2   1         30.47         29.58         2.45 o                         
   5   2   1       1021.11       1040.78        18.34 o                         
   6   2   1        694.15        732.85        62.33 o                         
   7   2   1         60.56         59.81         7.75 o                         
   8   2   1         98.73         94.52         7.15 o                         
   9   2   1        189.97        202.42         6.76 o                         
  10   2   1        181.44        223.27         6.37 o                         
  11   2   1         67.26         69.08         2.36 o                         
 -11   3   1        102.44        110.49         4.73 o                         
 -10   3   1         23.28         32.53         2.76 o                         
  -9   3   1         54.02         64.80         3.56 o                         
  -8   3   1          6.63          8.06         0.95 o                         
  -7   3   1         27.28         29.14         2.01 o                         
  -6   3   1        303.79        287.46        16.13 o                         
  -5   3   1        256.00        304.89        13.69 o                         
  -4   3   1         51.37         40.51         4.04 o                         
  -3   3   1        471.63        513.33        19.56 o                         
  -2   3   1        406.96        407.53        18.56 o                         
  -1   3   1        922.70        895.54        23.63 o                         
   0   3   1        146.19        165.01         8.76 o                         
   1   3   1       1303.26       1248.68        21.37 o                         
   2   3   1       1174.42       1142.18        21.87 o                         
   3   3   1         22.92        129.07        93.57 o                         
   4   3   1          8.34          6.42         1.75 o                         
   5   3   1       3414.81       3672.67        55.27 o                         
   6   3   1        580.00        572.11        23.29 o                         
   7   3   1         64.71         61.50         4.74 o                         
   8   3   1        488.68        476.37        41.09 o                         
   9   3   1         27.62         23.98         2.28 o                         
  10   3   1         72.16         84.63         3.89 o                         
  11   3   1         11.97         14.20         1.34 o                         
 -11   4   1         24.59         38.61        10.55 o                         
 -10   4   1        106.98        121.75         4.36 o                         
  -9   4   1        106.32        109.44         4.10 o                         
  -8   4   1        195.04        166.18         7.08 o                         
  -7   4   1        544.64        519.36        19.90 o                         
  -6   4   1          3.04          2.82         3.54 o                         
  -5   4   1        386.15        349.87        21.52 o                         
  -4   4   1        237.49        232.33        16.30 o                         
  -3   4   1       1149.28       1462.74       229.49 o                         
  -2   4   1       1218.12       1261.62        33.42 o                         
  -1   4   1       2177.11       2183.62       111.16 o                         
   0   4   1       1669.35       1811.32        36.32 o                         
   1   4   1        103.44         79.73         5.99 o                         
   2   4   1        699.00        686.05        25.18 o                         
   3   4   1        588.29        651.41        27.03 o                         
   4   4   1         20.65         18.01         4.83 o                         
   5   4   1        178.01        132.65        20.28 o                         
   6   4   1          7.14          2.98         1.01 o                         
   7   4   1         62.96         54.95         3.14 o                         
   8   4   1        354.49        334.13         8.64 o                         
   9   4   1         46.69         43.44         2.32 o                         
  10   4   1        101.46        111.83         4.17 o                         
  11   4   1         10.89          8.15         0.95 o                         
 -10   5   1         11.74         10.19         1.01 o                         
  -9   5   1         30.50         28.17         1.39 o                         
  -8   5   1        220.86        180.45        18.15 o                         
  -7   5   1         76.76         72.57         5.64 o                         
  -6   5   1         40.99         37.89         1.60 o                         
  -5   5   1        627.47        584.24        30.22 o                         
  -4   5   1        185.45        176.72        28.09 o                         
  -3   5   1        645.06        703.36        30.36 o                         
  -2   5   1        291.91        265.92        22.50 o                         
  -1   5   1        334.51        382.29        19.02 o                         
   0   5   1        321.20        422.03        26.27 o                         
   1   5   1        596.17        602.74        18.90 o                         
   2   5   1        555.68        556.36        25.94 o                         
   3   5   1         41.30         54.16         8.47 o                         
   4   5   1        212.99        191.38        23.90 o                         
   5   5   1         23.66         29.55         1.46 o                         
   6   5   1         60.18         57.01         2.49 o                         
   7   5   1        223.63        216.36         5.59 o                         
   8   5   1         71.00         62.35         3.18 o                         
   9   5   1        127.22        121.75         3.75 o                         
  10   5   1        300.82        283.84         4.16 o                         
 -10   6   1         16.41         15.70         1.73 o                         
  -9   6   1        138.80        128.34         2.93 o                         
  -8   6   1         68.71         61.23         2.85 o                         
  -7   6   1        695.99        702.24         9.41 o                         
  -6   6   1         87.68         98.22         3.18 o                         
  -5   6   1        185.38        176.09         6.64 o                         
  -4   6   1        354.54        372.01         8.91 o                         
  -3   6   1          8.88          5.75         3.33 o                         
  -2   6   1          1.96          4.94         3.22 o                         
  -1   6   1         59.92         48.24         9.96 o                         
   0   6   1        638.34        676.98        28.89 o                         
   1   6   1        204.31        204.40        23.45 o                         
   2   6   1        277.32        238.64        25.94 o                         
   3   6   1        106.78        118.97        19.00 o                         
   4   6   1        426.67        419.13         8.09 o                         
   5   6   1        323.39        474.18        62.89 o                         
   6   6   1         78.44         83.12         3.35 o                         
   7   6   1         64.79         60.16         2.17 o                         
   8   6   1         71.29         68.68         2.31 o                         
   9   6   1        234.34        222.70         3.89 o                         
  10   6   1         81.70         76.09         2.63 o                         
  -9   7   1        100.77         95.62         7.32 o                         
  -8   7   1         36.69         36.52         2.02 o                         
  -7   7   1         13.46         16.05         1.88 o                         
  -6   7   1         88.72         74.25         2.78 o                         
  -5   7   1         93.29         87.69         2.55 o                         
  -4   7   1         15.63         13.02         0.95 o                         
  -3   7   1        186.17        228.12        13.39 o                         
  -2   7   1         75.80         77.31         2.02 o                         
  -1   7   1         10.97          7.51         0.80 o                         
   0   7   1         78.83        100.16         5.61 o                         
   1   7   1          3.79          5.09         0.68 o                         
   2   7   1         38.64         79.31        15.39 o                         
   3   7   1        309.62        406.67        27.38 o                         
   4   7   1         58.37         58.56         1.90 o                         
   5   7   1        119.52        116.41         2.89 o                         
   6   7   1        232.11        219.30         5.67 o                         
   7   7   1        105.66        102.64         3.18 o                         
   8   7   1         77.59         61.15         2.56 o                         
   9   7   1         23.57         22.85         1.26 o                         
  -8   8   1         43.42         42.62         2.11 o                         
  -7   8   1         81.10         77.67         3.39 o                         
  -6   8   1          2.71          4.88         1.56 o                         
  -5   8   1        127.61        110.28         3.85 o                         
  -4   8   1         31.09         31.54         1.47 o                         
  -3   8   1         13.35         12.80         0.95 o                         
  -2   8   1        321.96        286.51         4.31 o                         
  -1   8   1        304.70        265.48         4.99 o                         
   0   8   1        282.71        357.03         9.24 o                         
   1   8   1        103.10        107.17         3.40 o                         
   2   8   1          9.47         10.48         0.96 o                         
   3   8   1         96.15        156.33        15.58 o                         
   4   8   1         96.71         94.36         2.60 o                         
   5   8   1        253.20        214.62         8.26 o                         
   6   8   1         17.88         14.15         1.17 o                         
   7   8   1         22.75         26.58         1.68 o                         
   8   8   1         50.84         57.29         4.65 o                         
  -7   9   1         37.35         36.53         1.73 o                         
  -6   9   1         73.65         65.54         2.85 o                         
  -5   9   1        100.17        103.23         2.76 o                         
  -4   9   1         43.71         38.71         2.24 o                         
  -3   9   1         12.80         18.04         1.18 o                         
  -2   9   1          3.66         14.24         3.18 o                         
  -1   9   1        210.18        199.22         3.93 o                         
   0   9   1         10.87          9.60         1.01 o                         
   1   9   1        554.94        552.41        15.12 o                         
   2   9   1          0.05         -0.12         0.74 o                         
   3   9   1        181.86        187.64         5.50 o                         
   4   9   1         38.64         36.31         1.59 o                         
   5   9   1         36.55         38.55         2.02 o                         
   6   9   1         59.49         59.77         2.15 o                         
  -5  10   1         42.33         45.39         1.92 o                         
  -4  10   1         58.21         60.36         5.09 o                         
  -3  10   1         88.40        108.39         3.31 o                         
  -2  10   1          5.89          9.11         1.27 o                         
  -1  10   1         59.26         50.63         1.84 o                         
   0  10   1         76.98         76.85         2.73 o                         
   1  10   1          8.23          6.75         0.92 o                         
   2  10   1         38.23         42.20         2.02 o                         
   3  10   1         36.77         38.66         2.32 o                         
   4  10   1         33.38         33.78         3.02 o                         
   5  10   1         96.71         77.71         8.66 o                         
  -1  11   1         30.58         27.38         1.26 o                         
   0  11   1         97.72         81.36         2.93 o                         
   1  11   1         20.54         18.59         0.87 o                         
  -1 -11   2          8.39         10.11         0.56 o                         
   0 -11   2         60.82         60.00         2.42 o                         
  -5 -10   2         38.37         37.32         1.46 o                         
  -4 -10   2         26.78         22.62         1.31 o                         
  -3 -10   2        143.09        149.41         4.03 o                         
  -2 -10   2         61.82         68.13         2.89 o                         
  -1 -10   2         51.82         47.15         1.90 o                         
   0 -10   2          3.02          0.59         0.60 o                         
   1 -10   2         48.09         39.24         1.98 o                         
   2 -10   2         11.60         13.04         1.18 o                         
   3 -10   2         66.43         89.20         3.01 o                         
   4 -10   2         30.91         27.79         1.30 o                         
  -7  -9   2        114.14        109.19         6.41 o                         
  -6  -9   2         27.30         26.82         1.72 o                         
  -5  -9   2         69.01         84.63         2.80 o                         
  -4  -9   2         37.49         42.18         2.07 o                         
  -3  -9   2         44.31         50.83         3.50 o                         
  -2  -9   2         22.75         18.38         2.19 o                         
  -1  -9   2        696.12        646.82        12.33 o                         
   0  -9   2         77.47         75.32         3.93 o                         
   1  -9   2         46.32         46.39         4.80 o                         
   2  -9   2         23.59         43.21         6.24 o                         
   3  -9   2         48.09         91.85         4.07 o                         
   4  -9   2          7.25          7.21         0.92 o                         
   5  -9   2          1.44          0.89         0.42 o                         
   6  -9   2         67.55         64.36         3.11 o                         
  -8  -8   2         28.91         27.55         1.40 o                         
  -7  -8   2         23.91         22.78         1.65 o                         
  -6  -8   2         74.57         74.97         2.72 o                         
  -5  -8   2         82.65         93.03         3.87 o                         
  -4  -8   2        123.85        122.86         3.31 o                         
  -3  -8   2         58.84         97.81         5.30 o                         
  -2  -8   2         52.95         48.96         4.95 o                         
  -1  -8   2        304.48        275.58        11.59 o                         
   0  -8   2        138.06        152.22         8.11 o                         
   1  -8   2        418.38        382.85        13.14 o                         
   2  -8   2         82.65         79.79         3.82 o                         
   3  -8   2         27.86        103.30        10.92 o                         
   4  -8   2        117.31        108.80         4.74 o                         
   5  -8   2        192.94        173.86         3.32 o                         
   6  -8   2         19.22         21.91         1.75 o                         
   7  -8   2         12.00         14.73         1.14 o                         
   8  -8   2         67.87         80.17         4.21 o                         
  -9  -7   2         21.49         15.75         1.63 o                         
  -8  -7   2        106.13        106.42         3.05 o                         
  -7  -7   2         43.42         39.18         2.09 o                         
  -6  -7   2        200.62        187.46         4.80 o                         
  -5  -7   2         52.44         61.20         2.35 o                         
  -4  -7   2        371.45        352.70         6.48 o                         
  -3  -7   2        189.55        378.31        16.91 o                         
  -2  -7   2        804.83        796.02        12.76 o                         
  -1  -7   2        106.72        102.02         6.81 o                         
   0  -7   2         42.25         52.73         4.27 o                         
   1  -7   2          5.14          7.32         3.22 o                         
   2  -7   2        106.83        118.85        12.33 o                         
   3  -7   2        125.53        292.61        23.72 o                         
   4  -7   2         39.52         38.40         2.32 o                         
   5  -7   2        214.80        190.79         4.53 o                         
   6  -7   2        314.01        276.09         5.61 o                         
   7  -7   2         76.31         75.86         2.69 o                         
   8  -7   2         12.16         15.49         1.16 o                         
   9  -7   2         98.87         85.64         2.45 o                         
 -10  -6   2         13.93         13.21         1.65 o                         
  -9  -6   2         14.77          9.35         1.09 o                         
  -8  -6   2         46.75         49.67         1.84 o                         
  -7  -6   2        260.39        261.56         5.55 o                         
  -6  -6   2        237.63        217.27         5.22 o                         
  -5  -6   2        190.23        193.23         4.24 o                         
  -4  -6   2        312.08        319.40         7.72 o                         
  -3  -6   2         94.31         89.96        18.31 o                         
  -2  -6   2        621.84        592.14        46.65 o                         
  -1  -6   2         77.82         68.50         9.65 o                         
   0  -6   2         12.72         12.62         4.75 o                         
   1  -6   2         12.01         -0.46         2.51 o                         
   2  -6   2        887.23        865.90        70.07 o                         
   3  -6   2         54.23         58.05        22.28 o                         
   4  -6   2        371.90        356.90         9.23 o                         
   5  -6   2        143.51        180.59         8.80 o                         
   6  -6   2        150.69        119.97         4.02 o                         
   7  -6   2         32.29         31.79         1.88 o                         
   8  -6   2        175.61        151.84         3.89 o                         
   9  -6   2        104.70         95.21         2.55 o                         
 -11  -5   2         53.28         54.15         1.98 o                         
 -10  -5   2         67.45         78.33         2.66 o                         
  -9  -5   2         74.58         74.25         2.11 o                         
  -8  -5   2         73.08         84.12         3.01 o                         
  -7  -5   2         63.23         63.42         2.10 o                         
  -6  -5   2        326.92        302.86         5.66 o                         
  -5  -5   2        510.91        551.92        76.49 o                         
  -4  -5   2        132.94        117.69        19.38 o                         
  -3  -5   2         80.67         85.41        17.49 o                         
  -2  -5   2        372.98        411.93        21.71 o                         
  -1  -5   2        703.76        714.18        29.33 o                         
   0  -5   2         60.55         51.13         7.93 o                         
   1  -5   2        605.67        629.92        32.20 o                         
   2  -5   2       1274.40       1266.10        41.77 o                         
   3  -5   2        265.06        242.37        24.50 o                         
   4  -5   2        267.48        224.32        24.22 o                         
   5  -5   2         25.11         30.10         2.22 o                         
   6  -5   2        173.67        178.02         6.39 o                         
   7  -5   2        267.69        237.22         6.16 o                         
   8  -5   2        150.29        167.56         5.12 o                         
   9  -5   2          5.05          4.24         0.77 o                         
  10  -5   2         10.31         15.84         1.80 o                         
 -11  -4   2         17.60         18.64         1.68 o                         
 -10  -4   2         12.79         32.94         2.11 o                         
  -9  -4   2        326.41        307.86         5.89 o                         
  -8  -4   2        103.35        121.73         4.28 o                         
  -7  -4   2         56.37         57.58         2.19 o                         
  -6  -4   2        217.70        212.40        14.33 o                         
  -5  -4   2        305.85        330.25        47.57 o                         
  -4  -4   2        209.32        211.58        23.72 o                         
  -3  -4   2        116.89        124.84        11.11 o                         
  -2  -4   2         48.20         45.29         8.32 o                         
  -1  -4   2       1829.23       1896.96        43.54 o                         
   0  -4   2       1541.20       1407.54        40.17 o                         
   1  -4   2       1175.09       1215.26        49.40 o                         
   2  -4   2         13.89         16.05         4.53 o                         
   3  -4   2        898.28       1022.33        86.19 o                         
   4  -4   2         87.44         82.53        13.40 o                         
   5  -4   2        493.11        657.58        30.64 o                         
   6  -4   2        126.96        115.89         4.65 o                         
   7  -4   2         59.74         55.86         2.36 o                         
   8  -4   2        966.76        894.67        16.78 o                         
   9  -4   2        108.36        118.60         3.68 o                         
  10  -4   2        117.66         92.18         3.86 o                         
  11  -4   2        170.52        152.67        11.17 o                         
 -11  -3   2          8.50         22.85         8.70 o                         
 -10  -3   2         73.06         82.44         5.66 o                         
  -9  -3   2        114.43        105.79         3.64 o                         
  -8  -3   2        105.41        115.24         3.73 o                         
  -7  -3   2         13.68         17.03         1.35 o                         
  -6  -3   2        372.74        369.96        15.18 o                         
  -5  -3   2        288.60        371.41        18.76 o                         
  -4  -3   2        170.38        175.68        18.71 o                         
  -3  -3   2         36.53         41.95        12.67 o                         
  -2  -3   2         34.22         33.72         4.54 o                         
  -1  -3   2       1550.17       1579.95        82.01 o                         
   0  -3   2        638.87        600.37        20.36 o                         
   1  -3   2       3833.38       3900.96        90.25 o                         
   2  -3   2        542.02        540.33        20.77 o                         
   3  -3   2        213.56        241.49        21.32 o                         
   4  -3   2        136.52        138.28        19.18 o                         
   5  -3   2       2183.74       2141.68        36.61 o                         
   6  -3   2        254.98        222.05        12.20 o                         
   7  -3   2         47.03         41.09         1.97 o                         
   8  -3   2        542.71        499.36        10.41 o                         
   9  -3   2         25.73         25.87         1.69 o                         
  10  -3   2        326.19        322.33        23.42 o                         
  11  -3   2         45.18         44.05         2.97 o                         
 -12  -2   2         68.92         75.91         4.16 o                         
 -11  -2   2         13.30         43.62        20.02 o                         
 -10  -2   2        200.45        194.26         7.05 o                         
  -9  -2   2        130.48        146.81         5.72 o                         
  -8  -2   2        383.03        413.24        24.18 o                         
  -7  -2   2        347.56        311.63        20.27 o                         
  -6  -2   2        261.78        273.16        10.02 o                         
  -5  -2   2       1950.76       2129.97        86.85 o                         
  -4  -2   2        254.06        258.37         8.44 o                         
  -3  -2   2       1672.81       1594.68        19.77 o                         
  -2  -2   2       1780.70       1748.99        28.20 o                         
  -1  -2   2        820.85        814.40        19.42 o                         
   0  -2   2       4738.28       4599.11       291.61 o                         
   1  -2   2       1007.92        951.60        22.53 o                         
   2  -2   2        230.54        260.73        18.26 o                         
   3  -2   2       2200.66       2112.28        45.58 o                         
   4  -2   2        260.88        274.94         9.81 o                         
   5  -2   2       1880.85       1806.62        31.86 o                         
   6  -2   2        351.46        341.56        20.47 o                         
   7  -2   2        102.52         81.56         2.94 o                         
   8  -2   2        104.97         92.51         3.12 o                         
   9  -2   2         14.54         11.91         1.34 o                         
  10  -2   2         16.62         17.50         1.42 o                         
  11  -2   2         29.17         28.22         2.87 o                         
 -12  -1   2         66.59         66.04         3.10 o                         
 -11  -1   2        122.11        109.23         4.84 o                         
 -10  -1   2        206.78        202.92         7.27 o                         
  -9  -1   2        131.62        135.28         4.49 o                         
  -8  -1   2        184.44        236.32        30.99 o                         
  -7  -1   2        172.12        181.80        23.83 o                         
  -6  -1   2          7.96          6.47         2.09 o                         
  -5  -1   2        378.94        454.07        63.52 o                         
  -4  -1   2       2076.13       2194.05        28.98 o                         
  -3  -1   2        120.23        130.73         6.30 o                         
  -2  -1   2       4519.17       4520.34        36.98 o                         
  -1  -1   2        895.30        904.74        39.84 o                         
   0  -1   2       3278.07       3468.66       291.23 o                         
   1  -1   2         88.80         70.64         3.54 o                         
   2  -1   2       5937.52       5468.33        76.20 o                         
   3  -1   2       4206.49       4151.21        45.96 o                         
   4  -1   2          8.05         12.05         1.64 o                         
   5  -1   2        555.14        662.41       324.24 o                         
   6  -1   2        463.34        387.13        20.62 o                         
   7  -1   2        622.55        516.59        39.46 o                         
   8  -1   2        419.02        397.77        33.49 o                         
   9  -1   2          7.22          3.85         1.05 o                         
  10  -1   2         65.30         80.69         3.56 o                         
  11  -1   2         81.98         71.19         3.86 o                         
 -12   0   2          0.23          0.75         0.68 o                         
 -11   0   2        250.63        217.27         7.08 o                         
 -10   0   2          3.23          1.04         1.12 o                         
  -9   0   2        237.38        231.17         8.76 o                         
  -8   0   2         63.68         71.43         3.99 o                         
  -7   0   2        135.55        104.89        17.64 o                         
  -6   0   2         60.41         47.69        11.25 o                         
  -5   0   2         53.57         80.31        18.31 o                         
  -4   0   2        677.87        598.65        13.82 o                         
  -3   0   2        258.17        238.72         9.78 o                         
  -2   0   2       1268.60       1160.08        20.08 o                         
  -1   0   2        578.82        546.30         9.49 o                         
   0   0   2       1235.93       1106.56        20.70 o                         
   1   0   2         84.07         98.02         2.56 o                         
   2   0   2       2079.56       2006.56        22.39 o                         
   3   0   2          1.44          7.32         4.23 o                         
   4   0   2       1022.04        970.76        32.73 o                         
   5   0   2        834.39        866.21        41.01 o                         
   6   0   2        110.34         92.95        10.83 o                         
   7   0   2          2.11         -2.21         2.80 o                         
   8   0   2        175.73        162.69         5.47 o                         
   9   0   2          0.07          1.50         1.13 o                         
  10   0   2         20.90         32.87         5.37 o                         
  11   0   2         50.38         44.72         3.32 o                         
 -12   1   2         65.80         63.84         2.23 o                         
 -11   1   2        121.06        103.64         4.00 o                         
 -10   1   2        206.81        197.41         5.33 o                         
  -9   1   2        133.14        129.25         4.41 o                         
  -8   1   2        186.72        192.80        21.57 o                         
  -7   1   2        169.58        154.10        13.39 o                         
  -6   1   2          7.63          5.61         2.52 o                         
  -5   1   2        381.17        514.64        54.74 o                         
  -4   1   2       2075.50       2113.70        27.15 o                         
  -3   1   2        120.56        133.52        21.62 o                         
  -2   1   2       4521.79       4576.93        44.38 o                         
  -1   1   2        893.92        834.04        14.36 o                         
   0   1   2       3276.52       3413.73        52.78 o                         
   1   1   2         86.66         76.36         2.19 o                         
   2   1   2       5918.44       5738.47        62.16 o                         
   3   1   2       4203.41       4240.37        46.88 o                         
   4   1   2          8.14         10.32         2.38 o                         
   5   1   2        553.36        336.91        56.46 o                         
   6   1   2        460.11        395.29        24.15 o                         
   7   1   2        624.87        574.47        40.72 o                         
   8   1   2        419.11        346.78         9.77 o                         
   9   1   2          7.37          5.26         1.46 o                         
  10   1   2         64.34         82.56        12.69 o                         
  11   1   2         82.40         75.05         2.78 o                         
 -12   2   2         69.62         58.69         3.12 o                         
 -11   2   2         12.90         16.11         1.76 o                         
 -10   2   2        202.87        205.23         6.64 o                         
  -9   2   2        127.84        124.85         3.48 o                         
  -8   2   2        380.57        368.26        20.41 o                         
  -7   2   2        345.94        311.56        19.21 o                         
  -6   2   2        262.56        269.13        13.28 o                         
  -5   2   2       1952.05       1921.78        77.10 o                         
  -4   2   2        251.61        251.92         9.50 o                         
  -3   2   2       1682.65       1686.41        34.51 o                         
  -2   2   2       1789.74       1790.43        31.91 o                         
  -1   2   2        818.21        778.88        17.10 o                         
   0   2   2       4738.03       4945.59        77.53 o                         
   1   2   2       1002.75        906.51        22.72 o                         
   2   2   2        230.06        239.48         5.26 o                         
   3   2   2       2194.74       2284.35        22.91 o                         
   4   2   2        261.39        286.67         8.52 o                         
   5   2   2       1883.40       1871.19        26.20 o                         
   6   2   2        349.75        354.28        12.31 o                         
   7   2   2        102.42         89.21         5.19 o                         
   8   2   2        106.09        105.74         7.89 o                         
   9   2   2         13.70         12.14         1.89 o                         
  10   2   2         17.23         15.92         2.38 o                         
  11   2   2         29.04         31.30         2.90 o                         
 -11   3   2          8.83         12.02         1.65 o                         
 -10   3   2         74.51         92.05         3.81 o                         
  -9   3   2        112.83        102.21         3.61 o                         
  -8   3   2        105.29         99.01         5.37 o                         
  -7   3   2         12.74         14.57         1.29 o                         
  -6   3   2        371.16        376.33        16.72 o                         
  -5   3   2        291.12        331.63        12.88 o                         
  -4   3   2        169.15        170.35         8.32 o                         
  -3   3   2         36.80        138.79        31.23 o                         
  -2   3   2         34.95         28.07         4.61 o                         
  -1   3   2       1547.50       1573.18        62.10 o                         
   0   3   2        637.79        709.66        26.67 o                         
   1   3   2       3843.80       3644.24        45.60 o                         
   2   3   2        539.14        535.03        17.96 o                         
   3   3   2        213.16        243.01        14.91 o                         
   4   3   2        136.93        143.59        17.92 o                         
   5   3   2       2171.00       2322.70        63.63 o                         
   6   3   2        252.93        246.34        12.88 o                         
   7   3   2         46.62         45.67         2.49 o                         
   8   3   2        549.95        488.02        18.61 o                         
   9   3   2         25.79         24.34         5.09 o                         
  10   3   2        325.90        323.83         7.56 o                         
  11   3   2         45.16         48.93         2.17 o                         
 -11   4   2         17.10         19.55         2.43 o                         
 -10   4   2         13.20         28.11         1.39 o                         
  -9   4   2        329.50        317.78        10.69 o                         
  -8   4   2        103.18         86.42        11.26 o                         
  -7   4   2         56.68         59.44         2.74 o                         
  -6   4   2        217.45        202.08        24.27 o                         
  -5   4   2        306.20        293.90        56.29 o                         
  -4   4   2        208.95        202.99        16.34 o                         
  -3   4   2        115.87        340.81       223.58 o                         
  -2   4   2         48.52         48.32         7.26 o                         
  -1   4   2       1831.39       1887.99        76.44 o                         
   0   4   2       1540.85       1687.32        49.40 o                         
   1   4   2       1167.89       1194.69        29.30 o                         
   2   4   2         13.29         11.39         3.53 o                         
   3   4   2        898.52        954.20        47.49 o                         
   4   4   2         85.89         77.45        14.35 o                         
   5   4   2        493.82        230.34        27.48 o                         
   6   4   2        129.65        119.35         6.85 o                         
   7   4   2         58.69         57.56         3.27 o                         
   8   4   2        965.74        861.16        12.38 o                         
   9   4   2        107.17        130.60         5.17 o                         
  10   4   2        118.56        102.62         4.73 o                         
  11   4   2        172.21        154.98         3.74 o                         
 -11   5   2         53.16         68.13        12.59 o                         
 -10   5   2         68.14         79.60         3.90 o                         
  -9   5   2         74.05         80.64         2.90 o                         
  -8   5   2         73.34         66.92         4.99 o                         
  -7   5   2         62.72         63.12         2.13 o                         
  -6   5   2        324.78        303.53         8.44 o                         
  -5   5   2        512.56        468.65        49.40 o                         
  -4   5   2        131.44        116.40        12.42 o                         
  -3   5   2         78.92         92.91        11.91 o                         
  -2   5   2        371.97        456.46        50.17 o                         
  -1   5   2        704.50        705.31        25.47 o                         
   0   5   2         60.78         57.98         6.76 o                         
   1   5   2        609.59        628.86        23.38 o                         
   2   5   2       1277.40       1190.98        55.44 o                         
   3   5   2        263.61        228.33        25.24 o                         
   4   5   2        268.73        252.74        28.07 o                         
   5   5   2         25.96         22.95         1.23 o                         
   6   5   2        173.30        179.79         5.83 o                         
   7   5   2        266.76        249.74         7.19 o                         
   8   5   2        150.67         80.10         4.84 o                         
   9   5   2          4.89          3.66         0.66 o                         
  10   5   2          9.99         11.95         1.40 o                         
 -10   6   2         14.06         12.76         1.63 o                         
  -9   6   2         14.77         11.20         0.92 o                         
  -8   6   2         46.87         49.77         2.07 o                         
  -7   6   2        261.49        272.86         4.70 o                         
  -6   6   2        239.10        235.75         4.62 o                         
  -5   6   2        190.74        186.42         4.15 o                         
  -4   6   2        311.94        329.30         5.03 o                         
  -3   6   2         95.12        104.65        11.97 o                         
  -2   6   2        617.92        651.56        28.67 o                         
  -1   6   2         78.50         63.77         8.47 o                         
   0   6   2         12.80         11.79         3.75 o                         
   1   6   2         11.63          7.76         4.46 o                         
   2   6   2        891.98        867.00        51.34 o                         
   3   6   2         53.58         42.39        12.30 o                         
   4   6   2        371.99        363.35         7.65 o                         
   5   6   2        143.52        161.99        13.48 o                         
   6   6   2        150.15        119.71         3.47 o                         
   7   6   2         32.25         32.88         1.96 o                         
   8   6   2        176.07        150.96         3.45 o                         
   9   6   2        105.76        101.95         2.51 o                         
  -9   7   2         21.53         15.63         2.01 o                         
  -8   7   2        104.44        108.68         3.95 o                         
  -7   7   2         42.76         37.86         2.28 o                         
  -6   7   2        201.85        207.41         5.50 o                         
  -5   7   2         52.86         52.04         3.78 o                         
  -4   7   2        373.82        355.63        12.21 o                         
  -3   7   2        187.60        306.14        34.88 o                         
  -2   7   2        805.45        820.95        21.92 o                         
  -1   7   2        105.89        102.83         2.52 o                         
   0   7   2         42.56         51.22         2.45 o                         
   1   7   2          5.31          6.04         0.70 o                         
   2   7   2        108.27        144.22        16.59 o                         
   3   7   2        126.08        230.84        28.01 o                         
   4   7   2         39.93         43.86         1.61 o                         
   5   7   2        215.69        207.78         5.54 o                         
   6   7   2        315.52        300.22         6.21 o                         
   7   7   2         75.96         82.50         2.27 o                         
   8   7   2         12.09         14.82         1.29 o                         
   9   7   2         98.62         85.89         2.31 o                         
  -8   8   2         28.82         28.07         1.80 o                         
  -7   8   2         23.80         19.94         2.68 o                         
  -6   8   2         74.01         79.28         3.06 o                         
  -5   8   2         83.05         76.48         4.50 o                         
  -4   8   2        122.84        121.09         3.16 o                         
  -3   8   2         59.80         67.46         3.69 o                         
  -2   8   2         52.22         48.98         1.69 o                         
  -1   8   2        305.10        280.03         4.42 o                         
   0   8   2        137.46        186.41         6.51 o                         
   1   8   2        414.84        390.78         7.05 o                         
   2   8   2         83.43         82.73         1.92 o                         
   3   8   2         27.64         54.01         8.34 o                         
   4   8   2        119.13        111.41         2.80 o                         
   5   8   2        192.28        169.89         4.24 o                         
   6   8   2         18.62         21.02         1.43 o                         
   7   8   2         12.54         14.93         1.27 o                         
   8   8   2         69.05         80.60         3.07 o                         
  -7   9   2        115.05        119.31         3.24 o                         
  -6   9   2         28.57         29.01         1.50 o                         
  -5   9   2         68.33         60.44         4.19 o                         
  -4   9   2         38.47         41.81         2.21 o                         
  -3   9   2         44.06         63.48         9.14 o                         
  -2   9   2         22.16         16.96         1.05 o                         
  -1   9   2        695.02        662.27        10.74 o                         
   0   9   2         77.28         67.37         3.43 o                         
   1   9   2         44.89         48.06         2.69 o                         
   2   9   2         24.16         32.03         1.89 o                         
   3   9   2         47.59         64.18         6.80 o                         
   4   9   2          7.22          5.84         0.79 o                         
   5   9   2          1.54          2.02         0.66 o                         
   6   9   2         67.05         58.99         2.11 o                         
  -5  10   2         38.40         33.30         1.61 o                         
  -4  10   2         26.54         23.58         1.75 o                         
  -3  10   2        141.25        154.32         3.75 o                         
  -2  10   2         61.79         63.59         2.99 o                         
  -1  10   2         52.41         51.88         1.84 o                         
   0  10   2          3.06          0.71         0.53 o                         
   1  10   2         47.78         39.97         1.79 o                         
   2  10   2         11.69         12.98         1.01 o                         
   3  10   2         67.06         76.53         2.43 o                         
   4  10   2         31.13         29.90         2.91 o                         
  -1  11   2          8.55         11.09         0.81 o                         
   0  11   2         61.51         57.47         1.85 o                         
  -5 -10   3         11.53         13.21         0.98 o                         
  -4 -10   3         20.87         20.65         1.25 o                         
  -3 -10   3         97.95        107.30         2.94 o                         
  -2 -10   3          0.28          2.38         1.16 o                         
  -1 -10   3         24.19         29.23         1.35 o                         
   0 -10   3         70.24         66.65         2.23 o                         
   1 -10   3        101.43         94.87         2.55 o                         
   2 -10   3          2.82          6.08         1.13 o                         
   3 -10   3          2.57          6.93         0.84 o                         
   4 -10   3         26.62         20.45         1.08 o                         
  -7  -9   3        104.54         96.76         3.33 o                         
  -6  -9   3         61.24         61.02         2.06 o                         
  -5  -9   3         30.30         29.84         1.64 o                         
  -4  -9   3         83.91         81.91         2.85 o                         
  -3  -9   3        150.60        192.14         6.94 o                         
  -2  -9   3        217.48        223.15         5.84 o                         
  -1  -9   3        159.73        141.00         3.89 o                         
   0  -9   3          8.73          7.35         1.18 o                         
   1  -9   3        328.82        306.15         6.48 o                         
   2  -9   3          5.45         19.40         1.69 o                         
   3  -9   3         77.67         81.81         3.64 o                         
   4  -9   3         63.19         55.93         2.22 o                         
   5  -9   3         10.66         13.02         1.05 o                         
   6  -9   3        170.78        154.60         4.61 o                         
  -8  -8   3         23.59         23.37         1.09 o                         
  -7  -8   3         15.93         24.38         3.69 o                         
  -6  -8   3         76.79         78.26         2.78 o                         
  -5  -8   3        423.77        434.68         7.30 o                         
  -4  -8   3         11.44         11.57         1.30 o                         
  -3  -8   3        255.54        262.74         5.76 o                         
  -2  -8   3          3.87         13.94         4.07 o                         
  -1  -8   3         36.00         36.45         4.16 o                         
   0  -8   3          9.35          8.28         1.97 o                         
   1  -8   3        806.76        728.01        19.22 o                         
   2  -8   3        175.42        163.32         5.03 o                         
   3  -8   3         55.95         60.77         3.48 o                         
   4  -8   3        237.43        215.01         5.24 o                         
   5  -8   3         22.24         25.05         1.82 o                         
   6  -8   3          8.62         12.42         1.63 o                         
   7  -8   3         17.40         14.62         0.92 o                         
  -9  -7   3         10.96          8.60         0.92 o                         
  -8  -7   3         51.84         67.54         3.79 o                         
  -7  -7   3         99.95         88.88         2.64 o                         
  -6  -7   3         50.48         46.01         1.85 o                         
  -5  -7   3         74.57         78.15         2.43 o                         
  -4  -7   3       1821.86       1728.90        14.78 o                         
  -3  -7   3        438.97        500.59        12.52 o                         
  -2  -7   3        427.60        408.16        13.47 o                         
  -1  -7   3         92.42         93.81         5.99 o                         
   0  -7   3        524.96        470.44        28.11 o                         
   1  -7   3         14.30         13.72         2.95 o                         
   2  -7   3        460.10        394.49         8.77 o                         
   3  -7   3         62.18        117.80         6.13 o                         
   4  -7   3        331.08        283.21         9.14 o                         
   5  -7   3        288.45        244.55         5.96 o                         
   6  -7   3        179.87        170.02         4.79 o                         
   7  -7   3        137.42        131.13         4.11 o                         
   8  -7   3          2.25          9.29         0.92 o                         
 -10  -6   3         19.06         14.44         1.12 o                         
  -9  -6   3          4.55          5.30         0.77 o                         
  -8  -6   3         30.74         31.51         1.60 o                         
  -7  -6   3         20.74         96.10        23.98 o                         
  -6  -6   3        287.23        265.60         5.01 o                         
  -5  -6   3        527.50        510.29         6.10 o                         
  -4  -6   3        248.12        250.41         5.12 o                         
  -3  -6   3        177.14        151.21        23.89 o                         
  -2  -6   3        875.40        843.45        56.85 o                         
  -1  -6   3        276.92        303.59        20.69 o                         
   0  -6   3        865.79        820.12        35.33 o                         
   1  -6   3         33.54         30.76         7.18 o                         
   2  -6   3        243.02        259.89        21.07 o                         
   3  -6   3        204.97        222.95        21.23 o                         
   4  -6   3          3.67          0.84         0.74 o                         
   5  -6   3        160.58        198.06         5.64 o                         
   6  -6   3         73.57         64.89         2.98 o                         
   7  -6   3         28.59         26.71         1.79 o                         
   8  -6   3        108.61        128.88         3.03 o                         
   9  -6   3         32.04         32.65         1.42 o                         
 -11  -5   3         23.16         21.29         1.04 o                         
 -10  -5   3         23.76         24.04         1.42 o                         
  -9  -5   3        138.94        117.41         3.45 o                         
  -8  -5   3        132.76        123.49         2.95 o                         
  -7  -5   3        250.35        241.05         5.20 o                         
  -6  -5   3         95.43         89.12         2.63 o                         
  -5  -5   3        293.87        276.06        22.50 o                         
  -4  -5   3        494.22        486.51        40.25 o                         
  -3  -5   3        176.10        173.86        23.75 o                         
  -2  -5   3        555.57        594.69        43.67 o                         
  -1  -5   3       1100.69       1197.91        55.61 o                         
   0  -5   3       2051.54       2098.28        52.81 o                         
   1  -5   3        614.90        652.03        29.30 o                         
   2  -5   3        628.36        661.57        42.87 o                         
   3  -5   3         56.13         60.66        13.02 o                         
   4  -5   3         79.45         61.99        13.22 o                         
   5  -5   3        113.51        122.46        12.79 o                         
   6  -5   3          0.41          3.79         1.26 o                         
   7  -5   3        431.03        433.56        12.63 o                         
   8  -5   3         29.83         34.20         1.93 o                         
   9  -5   3        292.75        250.34         5.05 o                         
  10  -5   3        105.80        101.99         3.33 o                         
 -11  -4   3         16.88         23.94         4.11 o                         
 -10  -4   3          0.03          0.38         0.71 o                         
  -9  -4   3        286.72        278.31         5.64 o                         
  -8  -4   3        226.86        208.60         5.22 o                         
  -7  -4   3         73.52         78.11         2.94 o                         
  -6  -4   3        145.20        137.03        11.68 o                         
  -5  -4   3        273.48        265.85        21.90 o                         
  -4  -4   3        510.70        499.23        36.60 o                         
  -3  -4   3        464.73        625.06        40.50 o                         
  -2  -4   3         86.42         93.53         8.60 o                         
  -1  -4   3        163.09        151.55        11.51 o                         
   0  -4   3        198.05        204.23        13.82 o                         
   1  -4   3       1118.33       1216.80        71.07 o                         
   2  -4   3        131.88        161.94        13.34 o                         
   3  -4   3        851.90        863.60        45.39 o                         
   4  -4   3         45.42         53.87        11.67 o                         
   5  -4   3        181.15        201.15        18.61 o                         
   6  -4   3         17.61         20.86         3.65 o                         
   7  -4   3         10.82          9.37         1.16 o                         
   8  -4   3        698.92        724.40        17.89 o                         
   9  -4   3        663.46        560.47        11.01 o                         
  10  -4   3         97.11        109.38         6.67 o                         
 -11  -3   3        272.42        315.83        62.77 o                         
 -10  -3   3        150.30        181.40         8.13 o                         
  -9  -3   3         65.74         68.83         2.53 o                         
  -8  -3   3        248.74        225.20         7.08 o                         
  -7  -3   3        362.66        353.27         8.73 o                         
  -6  -3   3        236.59        236.84        12.41 o                         
  -5  -3   3        727.70       1317.71       200.03 o                         
  -4  -3   3         86.73         91.96         8.35 o                         
  -3  -3   3        939.43        950.86        21.24 o                         
  -2  -3   3        125.75        138.72         8.57 o                         
  -1  -3   3        693.62        675.05        23.18 o                         
   0  -3   3        332.84        313.87        14.65 o                         
   1  -3   3        557.26        587.40        37.68 o                         
   2  -3   3        246.72        287.37        15.75 o                         
   3  -3   3       1148.07       1244.77        36.41 o                         
   4  -3   3         58.13         66.78        11.87 o                         
   5  -3   3         20.43         27.76         4.12 o                         
   6  -3   3        569.11        569.76        19.53 o                         
   7  -3   3        367.79        314.92         8.40 o                         
   8  -3   3        323.06        493.91        10.75 o                         
   9  -3   3          7.52          9.54         1.17 o                         
  10  -3   3        175.58        195.63         7.50 o                         
  11  -3   3          2.27          1.65         0.92 o                         
 -12  -2   3        132.28        126.35         3.98 o                         
 -11  -2   3        108.73         99.29         4.48 o                         
 -10  -2   3          7.66         13.51         1.89 o                         
  -9  -2   3         24.63         24.22         2.57 o                         
  -8  -2   3        497.43        498.32         6.48 o                         
  -7  -2   3        581.11        517.82        21.95 o                         
  -6  -2   3         96.84        100.63         7.15 o                         
  -5  -2   3        527.94        924.40       161.36 o                         
  -4  -2   3        659.32        612.58        31.60 o                         
  -3  -2   3       1612.51       1586.54        27.36 o                         
  -2  -2   3        196.09        207.06        14.18 o                         
  -1  -2   3        162.93        165.51        12.05 o                         
   0  -2   3       1161.72       1109.21        32.74 o                         
   1  -2   3        601.59        665.88        31.07 o                         
   2  -2   3         94.15         87.34         5.99 o                         
   3  -2   3       1803.18       1754.96        38.66 o                         
   4  -2   3         96.55         92.39         6.94 o                         
   5  -2   3        617.61        586.23        17.24 o                         
   6  -2   3         45.59         47.35         7.76 o                         
   7  -2   3         84.13         76.89         2.45 o                         
   8  -2   3        206.29        229.33         5.92 o                         
   9  -2   3        136.22        114.43         5.64 o                         
  10  -2   3         30.61         28.91         2.18 o                         
  11  -2   3          5.16          3.94         1.02 o                         
 -12  -1   3         16.96         20.28         2.28 o                         
 -11  -1   3          2.76          8.44         2.31 o                         
 -10  -1   3         97.69        111.15         5.36 o                         
  -9  -1   3         46.60         36.60         3.16 o                         
  -8  -1   3        433.03        391.20        10.92 o                         
  -7  -1   3         94.26         89.68        16.76 o                         
  -6  -1   3         37.67         34.26         5.15 o                         
  -5  -1   3         63.26         58.23         7.44 o                         
  -4  -1   3        677.09        677.76        17.64 o                         
  -3  -1   3          2.51         22.58         6.05 o                         
  -2  -1   3        961.09        948.64        16.04 o                         
  -1  -1   3         76.53         80.30         3.61 o                         
   0  -1   3       1520.71       1418.51        29.21 o                         
   1  -1   3        620.68        618.13        21.32 o                         
   2  -1   3        599.15        611.90        24.52 o                         
   3  -1   3        560.73        614.13        14.89 o                         
   4  -1   3        533.63        543.73        19.57 o                         
   5  -1   3        458.64        472.24       111.97 o                         
   6  -1   3        628.03        556.95        37.16 o                         
   7  -1   3        682.33        638.05         9.53 o                         
   8  -1   3         38.52        105.99         4.23 o                         
   9  -1   3         26.25         20.02         1.71 o                         
  10  -1   3         64.73         86.00         7.30 o                         
  11  -1   3         41.99         44.30         3.74 o                         
 -12   0   3         25.53         28.49         2.03 o                         
 -11   0   3         99.17         90.47         3.33 o                         
 -10   0   3         39.18         44.97         2.49 o                         
  -9   0   3          0.59          1.61         0.87 o                         
  -8   0   3        150.86        126.06         4.41 o                         
  -7   0   3        143.22        127.36        19.93 o                         
  -6   0   3        187.26        191.89        21.70 o                         
  -5   0   3        133.38        152.63        10.17 o                         
  -4   0   3        113.03        107.91         4.38 o                         
  -3   0   3         71.38         76.48         5.79 o                         
  -2   0   3         17.25         23.18         2.35 o                         
  -1   0   3         82.67         79.03         3.90 o                         
   0   0   3      10767.19      10614.62       725.83 o                         
   1   0   3        369.43        319.00         8.05 o                         
   2   0   3        264.73        294.09        12.94 o                         
   3   0   3        142.24        151.45         9.23 o                         
   4   0   3        517.64        422.25        24.67 o                         
   5   0   3        744.26        795.86       151.93 o                         
   6   0   3        310.02        212.42        15.75 o                         
   7   0   3         60.81         50.74         4.99 o                         
   8   0   3        269.95        515.27        13.59 o                         
   9   0   3        163.18        155.56         4.58 o                         
  10   0   3         11.97         31.69         7.08 o                         
  11   0   3          4.45         10.93         4.41 o                         
 -12   1   3         17.50         14.49         1.30 o                         
 -11   1   3          2.54          4.56         0.72 o                         
 -10   1   3         98.68        110.58         3.90 o                         
  -9   1   3         47.52         38.80         2.49 o                         
  -8   1   3        428.77        374.26        10.24 o                         
  -7   1   3         93.44         90.91        10.42 o                         
  -6   1   3         37.47         33.54         5.85 o                         
  -5   1   3         62.95         55.95         9.33 o                         
  -4   1   3        675.78        698.01        22.03 o                         
  -3   1   3          2.57        220.48       140.79 o                         
  -2   1   3        963.08        874.65        43.92 o                         
  -1   1   3         77.01         75.13         3.56 o                         
   0   1   3       1520.66       1520.30        65.14 o                         
   1   1   3        622.26        616.37        10.28 o                         
   2   1   3        597.59        593.48        11.62 o                         
   3   1   3        556.52        596.88        23.76 o                         
   4   1   3        536.19        559.10        11.89 o                         
   5   1   3        458.05        374.26        12.55 o                         
   6   1   3        622.73        617.81        16.70 o                         
   7   1   3        683.89        670.18        17.25 o                         
   8   1   3         38.24         94.49         4.37 o                         
   9   1   3         26.00         20.41         3.22 o                         
  10   1   3         64.72         94.49        15.94 o                         
  11   1   3         43.07         49.77         1.86 o                         
 -12   2   3        133.09        128.10        24.68 o                         
 -11   2   3        109.43        106.41         4.71 o                         
 -10   2   3          7.52         11.75         1.27 o                         
  -9   2   3         24.09         24.74         1.59 o                         
  -8   2   3        497.43        487.57        17.38 o                         
  -7   2   3        587.45        518.55        25.45 o                         
  -6   2   3         96.18        103.89         8.44 o                         
  -5   2   3        529.58        633.96        87.55 o                         
  -4   2   3        653.98        613.36        18.39 o                         
  -3   2   3       1615.54       1638.29        36.23 o                         
  -2   2   3        199.05        213.26         6.84 o                         
  -1   2   3        158.46        145.92         6.84 o                         
   0   2   3       1162.04       1019.94       117.78 o                         
   1   2   3        607.61        602.47        15.91 o                         
   2   2   3         95.83         92.44         4.94 o                         
   3   2   3       1810.72       1883.27        22.38 o                         
   4   2   3         97.05         97.96         5.29 o                         
   5   2   3        617.72        645.04        14.56 o                         
   6   2   3         46.67         54.71         7.38 o                         
   7   2   3         82.90         81.59         3.23 o                         
   8   2   3        205.41        219.13         6.43 o                         
   9   2   3        136.95        124.49        12.60 o                         
  10   2   3         31.70         29.72         3.01 o                         
  11   2   3          5.16          4.91         0.83 o                         
 -11   3   3        273.35        248.10         5.38 o                         
 -10   3   3        150.34        206.44        11.33 o                         
  -9   3   3         65.80         66.54         4.04 o                         
  -8   3   3        249.26        232.35         4.50 o                         
  -7   3   3        363.47        332.17         7.69 o                         
  -6   3   3        234.43        245.29        13.61 o                         
  -4   3   3         85.29         91.72         6.17 o                         
  -3   3   3        948.58        960.99        21.71 o                         
  -2   3   3        127.49        137.78         9.16 o                         
  -1   3   3        690.22        675.25        18.46 o                         
   0   3   3        332.48        349.83        19.19 o                         
   1   3   3        556.20        572.06        38.78 o                         
   2   3   3        247.41        264.92        10.91 o                         
   3   3   3       1141.39       1297.16        51.63 o                         
   4   3   3         58.01         63.22        11.92 o                         
   5   3   3         20.69         16.05         6.93 o                         
   6   3   3        569.02        619.13        44.74 o                         
   7   3   3        369.87        330.15         8.06 o                         
   8   3   3        320.29        430.39        17.73 o                         
   9   3   3          7.39          7.86         1.79 o                         
  10   3   3        176.51        173.80         5.33 o                         
  11   3   3          2.02          1.55         0.50 o                         
 -11   4   3         17.24         31.65         2.68 o                         
 -10   4   3          0.02         -0.32         0.70 o                         
  -9   4   3        289.02        287.73         6.71 o                         
  -8   4   3        226.69        219.08         4.90 o                         
  -7   4   3         71.57         73.20         2.35 o                         
  -6   4   3        143.50        138.12        19.97 o                         
  -5   4   3        272.80        267.52        21.50 o                         
  -4   4   3        507.96        533.27        24.50 o                         
  -3   4   3        463.52        601.33        76.90 o                         
  -2   4   3         86.24        100.40         9.70 o                         
  -1   4   3        162.36        152.28        10.06 o                         
   0   4   3        198.17        234.60        26.57 o                         
   1   4   3       1114.17       1133.45        29.50 o                         
   2   4   3        132.67        140.49        17.28 o                         
   3   4   3        856.11        857.09        45.91 o                         
   4   4   3         45.59         55.00        12.62 o                         
   5   4   3        179.52        134.90        20.92 o                         
   6   4   3         17.70         19.78         3.23 o                         
   7   4   3         10.59         10.20         2.01 o                         
   8   4   3        697.97        726.59        16.50 o                         
   9   4   3        661.94        656.70        34.10 o                         
  10   4   3         98.29        110.10         3.61 o                         
 -11   5   3         23.21         23.08         1.64 o                         
 -10   5   3         23.83         23.46         4.00 o                         
  -9   5   3        141.84        128.31         5.38 o                         
  -8   5   3        133.09        124.00         3.03 o                         
  -7   5   3        254.21        239.81         5.36 o                         
  -6   5   3         94.86         86.81         2.09 o                         
  -5   5   3        293.61        265.04        19.57 o                         
  -4   5   3        494.08        475.02        28.58 o                         
  -3   5   3        174.29        166.90        15.45 o                         
  -2   5   3        554.15        656.11        57.35 o                         
  -1   5   3       1100.65       1167.41        32.44 o                         
   0   5   3       2050.68       2317.33       223.53 o                         
   1   5   3        615.51        644.19        24.22 o                         
   2   5   3        631.10        616.89        40.21 o                         
   3   5   3         55.64         38.74        11.01 o                         
   4   5   3         80.72         73.39        15.73 o                         
   5   5   3        115.49         86.38         5.12 o                         
   6   5   3          0.57          0.96         0.68 o                         
   7   5   3        426.30        404.58        13.63 o                         
   8   5   3         28.83         34.05         1.77 o                         
   9   5   3        293.28        293.35         9.20 o                         
  10   5   3        106.01        111.67         2.35 o                         
 -10   6   3         19.33         14.32         1.67 o                         
  -9   6   3          4.85          7.59         2.43 o                         
  -8   6   3         30.49         21.67         2.59 o                         
  -7   6   3         20.70         44.92        12.23 o                         
  -6   6   3        290.42        292.71         4.25 o                         
  -5   6   3        531.98        509.68        11.37 o                         
  -4   6   3        247.42        255.34         4.32 o                         
  -3   6   3        174.69        165.74        22.00 o                         
  -2   6   3        871.53       1156.66        56.60 o                         
  -1   6   3        278.76        266.53        25.03 o                         
   0   6   3        864.99        938.24       125.82 o                         
   1   6   3         33.41         34.98         9.86 o                         
   2   6   3        243.31        244.55        27.57 o                         
   3   6   3        205.96        229.63         6.66 o                         
   4   6   3          3.77          3.47         0.53 o                         
   5   6   3        160.08        146.16         8.14 o                         
   6   6   3         72.09         67.50         2.51 o                         
   7   6   3         28.73         29.27         1.71 o                         
   8   6   3        108.99        123.58         3.07 o                         
   9   6   3         30.79         35.08         1.25 o                         
  -9   7   3         10.83          9.36         1.51 o                         
  -8   7   3         52.22         33.25         6.29 o                         
  -7   7   3         98.06         88.63         3.95 o                         
  -6   7   3         50.09         47.06         2.26 o                         
  -5   7   3         75.80         74.00         3.26 o                         
  -4   7   3       1827.41       1663.50        18.14 o                         
  -3   7   3        439.41        484.08         8.20 o                         
  -2   7   3        424.46        411.50         6.67 o                         
  -1   7   3         92.23         92.03         3.90 o                         
   0   7   3        525.37        580.35        29.58 o                         
   1   7   3         14.80         13.72         1.01 o                         
   2   7   3        460.12        440.44         6.75 o                         
   3   7   3         61.56        114.59        15.03 o                         
   4   7   3        331.34        317.11         5.37 o                         
   5   7   3        288.05        261.35         5.16 o                         
   6   7   3        180.31        181.82         3.89 o                         
   7   7   3        137.69        146.76         2.98 o                         
   8   7   3          2.34          7.15         1.01 o                         
  -8   8   3         23.35         19.61         1.56 o                         
  -7   8   3         15.80         18.04         1.68 o                         
  -6   8   3         75.94         79.91         3.26 o                         
  -5   8   3        425.36        429.30         7.90 o                         
  -4   8   3         11.54         11.05         0.97 o                         
  -3   8   3        258.44        272.80         4.41 o                         
  -2   8   3          4.13         16.58         3.85 o                         
  -1   8   3         35.97         36.32         2.13 o                         
   0   8   3          9.55          8.70         1.31 o                         
   1   8   3        799.87        772.59        11.45 o                         
   2   8   3        177.69        173.61         4.14 o                         
   3   8   3         57.20         58.25         2.36 o                         
   4   8   3        241.01        227.26         4.03 o                         
   5   8   3         21.68         16.54         1.31 o                         
   6   8   3          8.86         17.17         2.13 o                         
   7   8   3         18.19         16.16         1.26 o                         
  -7   9   3        104.29        101.70         2.52 o                         
  -6   9   3         63.42         65.32         2.81 o                         
  -5   9   3         31.36         30.26         1.72 o                         
  -4   9   3         85.92         83.87         2.65 o                         
  -3   9   3        150.85        214.39        15.07 o                         
  -2   9   3        215.11        214.59         3.99 o                         
  -1   9   3        158.36        144.27         2.77 o                         
   0   9   3          8.53          6.88         0.87 o                         
   1   9   3        329.40        305.21         9.99 o                         
   2   9   3          5.13          9.58         1.44 o                         
   3   9   3         76.24         81.76         2.66 o                         
   4   9   3         62.79         55.65         2.31 o                         
   5   9   3         10.73          7.99         1.68 o                         
   6   9   3        169.56        157.91         4.06 o                         
  -5  10   3         11.39         10.20         0.80 o                         
  -4  10   3         20.04         21.97         1.42 o                         
  -3  10   3         97.56        103.19         3.01 o                         
  -2  10   3          0.28          0.32         0.42 o                         
  -1  10   3         24.58         34.05         2.52 o                         
   0  10   3         69.86         59.20         2.55 o                         
   1  10   3        100.81         96.63         3.93 o                         
   2  10   3          2.77          5.61         1.16 o                         
   3  10   3          2.88          5.19         1.09 o                         
   4  10   3         26.24         20.37         1.69 o                         
  -5 -10   4         66.14         70.48         3.14 o                         
  -4 -10   4        104.77         95.58         2.26 o                         
  -3 -10   4         61.86         72.06         2.40 o                         
  -2 -10   4         28.71         35.94         1.68 o                         
  -1 -10   4          7.54          5.58         0.67 o                         
   0 -10   4         51.80         64.65         1.92 o                         
   1 -10   4        112.31        110.07         3.16 o                         
   2 -10   4        135.14        138.86         7.54 o                         
   3 -10   4         25.91         30.23         1.50 o                         
   4 -10   4          8.32          7.47         0.63 o                         
  -7  -9   4         96.70         91.69         2.95 o                         
  -6  -9   4          1.99          3.79         0.98 o                         
  -5  -9   4         29.30         35.27         1.61 o                         
  -4  -9   4        102.40         91.39         2.94 o                         
  -3  -9   4        118.53        134.71         5.88 o                         
  -2  -9   4        113.22         96.92         3.14 o                         
  -1  -9   4         33.23         33.57         1.90 o                         
   0  -9   4         64.75         73.91         3.22 o                         
   1  -9   4         34.34         31.91         2.03 o                         
   2  -9   4         54.66         58.04         2.78 o                         
   3  -9   4        189.80        242.09         6.25 o                         
   4  -9   4         32.09         37.86         1.98 o                         
   5  -9   4         16.00         19.70         1.17 o                         
   6  -9   4        124.36        122.41         3.49 o                         
  -8  -8   4         35.98         32.77         2.55 o                         
  -7  -8   4         85.53         87.69         3.11 o                         
  -6  -8   4         46.39         47.24         1.96 o                         
  -5  -8   4        294.12        295.44         5.91 o                         
  -4  -8   4        249.12        254.56         5.55 o                         
  -3  -8   4        178.22        173.80         4.56 o                         
  -2  -8   4         60.04         65.94         4.16 o                         
  -1  -8   4       1000.10        933.89        16.02 o                         
   0  -8   4         85.71        101.33         6.64 o                         
   1  -8   4         70.84         59.05         3.57 o                         
   2  -8   4        117.62        122.66         5.25 o                         
   3  -8   4         26.94         64.01         4.19 o                         
   4  -8   4         51.53         47.31         2.42 o                         
   5  -8   4         75.07         69.68         2.43 o                         
   6  -8   4         59.48         60.07         2.68 o                         
   7  -8   4         29.55         28.62         1.52 o                         
  -9  -7   4         26.45         27.06         1.59 o                         
  -8  -7   4         26.94         30.25         1.96 o                         
  -7  -7   4          1.05         11.57         7.26 o                         
  -6  -7   4         32.74         33.05         2.05 o                         
  -5  -7   4         57.73         71.99         3.12 o                         
  -4  -7   4        361.07        330.66         5.59 o                         
  -3  -7   4        615.74        619.09         8.81 o                         
  -2  -7   4         50.81         89.99        12.48 o                         
  -1  -7   4        426.17        435.81        13.39 o                         
   0  -7   4        584.68        690.10       111.48 o                         
   1  -7   4        200.80        190.69        19.57 o                         
   2  -7   4        772.55        626.52        23.81 o                         
   3  -7   4         44.66         70.70         6.66 o                         
   4  -7   4        545.10        498.28        15.46 o                         
   5  -7   4         78.95         82.18         3.18 o                         
   6  -7   4        174.89        151.82         4.42 o                         
   7  -7   4         40.67         33.13         2.31 o                         
   8  -7   4         10.31         14.22         1.01 o                         
 -10  -6   4         11.48         13.28         1.46 o                         
  -9  -6   4          3.43          3.94         0.87 o                         
  -8  -6   4         97.65         99.61         3.41 o                         
  -7  -6   4         25.16         29.38         1.65 o                         
  -6  -6   4        418.12        400.90         6.29 o                         
  -5  -6   4        782.82        741.70         7.59 o                         
  -4  -6   4        327.29        324.81         6.68 o                         
  -3  -6   4        261.38        244.19        30.97 o                         
  -2  -6   4       1078.15       1053.98        64.51 o                         
  -1  -6   4        298.85        289.21        33.12 o                         
   0  -6   4        336.97        320.03        21.88 o                         
   1  -6   4        335.43        396.05        25.36 o                         
   2  -6   4        576.89        589.58        46.48 o                         
   3  -6   4        394.06        458.19        56.76 o                         
   4  -6   4        333.67        297.87         7.54 o                         
   5  -6   4        644.14        560.57         9.35 o                         
   6  -6   4        270.95        247.97         7.43 o                         
   7  -6   4         43.93         40.20         2.06 o                         
   8  -6   4         14.69         72.62         2.52 o                         
   9  -6   4         41.17         36.24         1.61 o                         
 -11  -5   4          3.96          4.75         0.54 o                         
 -10  -5   4         53.59         64.21         4.24 o                         
  -9  -5   4        135.05        135.26         3.62 o                         
  -8  -5   4        423.91        408.54         6.68 o                         
  -7  -5   4        698.10        629.95         8.82 o                         
  -6  -5   4        423.06        432.30         5.96 o                         
  -5  -5   4         20.86         22.96         2.97 o                         
  -4  -5   4        139.24        144.91        22.45 o                         
  -3  -5   4        244.84        257.66        29.73 o                         
  -2  -5   4         71.24         91.05        17.83 o                         
  -1  -5   4       1484.19       1655.96       100.48 o                         
   0  -5   4       1108.20       1082.65        37.18 o                         
   1  -5   4        301.31        334.35        33.11 o                         
   2  -5   4        173.87        160.83        21.97 o                         
   3  -5   4         10.03         25.24         8.87 o                         
   4  -5   4        148.17        134.32        20.37 o                         
   5  -5   4         77.01         81.94         7.18 o                         
   6  -5   4         71.86         71.45         4.27 o                         
   7  -5   4        210.90        190.59         6.09 o                         
   8  -5   4        132.70        116.44         3.98 o                         
   9  -5   4         62.44         48.26         2.09 o                         
  10  -5   4         61.84         58.72         2.65 o                         
 -11  -4   4         54.45         51.56         2.63 o                         
 -10  -4   4         55.09         63.23         2.89 o                         
  -9  -4   4        304.41        278.24         5.19 o                         
  -8  -4   4        257.18        232.63         4.83 o                         
  -7  -4   4        224.68        215.42         3.93 o                         
  -6  -4   4        510.50        502.77        24.15 o                         
  -5  -4   4        266.84        274.48        16.32 o                         
  -4  -4   4         54.74         40.23        10.48 o                         
  -3  -4   4        753.98        903.03        49.95 o                         
  -2  -4   4        196.76        222.99        12.79 o                         
  -1  -4   4        323.19        343.56        17.18 o                         
   0  -4   4        477.93        446.50        20.86 o                         
   1  -4   4        320.03        399.36        34.43 o                         
   2  -4   4        292.33        291.61        26.49 o                         
   3  -4   4        362.03        316.73        28.45 o                         
   4  -4   4        313.26        355.89        21.69 o                         
   5  -4   4        398.55        306.74        67.17 o                         
   6  -4   4         23.03         20.22         1.56 o                         
   7  -4   4         20.85         21.13         1.55 o                         
   8  -4   4        158.01        149.11         4.37 o                         
   9  -4   4         18.75         21.79         1.65 o                         
  10  -4   4        165.38        180.50         9.35 o                         
 -11  -3   4        380.80        360.33         7.21 o                         
 -10  -3   4         36.61         54.70         3.71 o                         
  -9  -3   4         60.34         61.15         2.45 o                         
  -8  -3   4          4.32          5.93         0.98 o                         
  -7  -3   4        189.75        183.78         3.68 o                         
  -6  -3   4        501.95        470.22        18.05 o                         
  -5  -3   4       1408.34       1780.78       744.42 o                         
  -4  -3   4         49.93         37.95         5.34 o                         
  -3  -3   4        340.00        352.61        27.37 o                         
  -2  -3   4        515.98        546.41        36.38 o                         
  -1  -3   4        820.82        824.10        61.21 o                         
   0  -3   4         52.39         58.13         6.52 o                         
   1  -3   4        638.15        615.46        33.40 o                         
   2  -3   4        202.92        179.13        18.55 o                         
   3  -3   4        191.19        237.88        22.71 o                         
   4  -3   4        694.25        719.70        28.98 o                         
   5  -3   4        121.09        119.34         8.30 o                         
   6  -3   4         44.25         52.00         2.59 o                         
   7  -3   4         55.19         50.85         2.07 o                         
   8  -3   4        156.36        179.86         4.41 o                         
   9  -3   4         31.94         33.54         2.61 o                         
  10  -3   4          2.98         24.81         1.71 o                         
  11  -3   4         25.41         24.09         1.68 o                         
 -12  -2   4          5.47         15.08         2.52 o                         
 -11  -2   4         22.15         19.10         2.00 o                         
 -10  -2   4         36.76         85.18        12.14 o                         
  -9  -2   4         27.91         23.97         1.82 o                         
  -8  -2   4        290.20        290.15         8.15 o                         
  -7  -2   4         76.32         64.38         7.88 o                         
  -6  -2   4        633.89        572.73        21.91 o                         
  -5  -2   4        507.22        750.11        96.98 o                         
  -4  -2   4         63.32         59.10         5.63 o                         
  -3  -2   4        906.87        990.83        31.12 o                         
  -2  -2   4       1631.22       1650.68        35.67 o                         
  -1  -2   4        281.86        299.35        19.52 o                         
   0  -2   4        222.16        228.26        16.95 o                         
   1  -2   4        198.06        207.28        16.58 o                         
   2  -2   4        161.85        160.61        14.49 o                         
   3  -2   4       2424.61       2583.90        69.17 o                         
   4  -2   4        326.75        348.46        13.55 o                         
   5  -2   4        869.55       1169.38        48.70 o                         
   6  -2   4        258.55        259.47        18.18 o                         
   7  -2   4        266.14        246.99         4.62 o                         
   8  -2   4        124.17        191.79         8.32 o                         
   9  -2   4        231.61        222.56         8.70 o                         
  10  -2   4         42.61         63.68         4.00 o                         
  11  -2   4         77.12         64.48         7.92 o                         
 -12  -1   4         35.71         37.24         3.01 o                         
 -11  -1   4         36.17         31.24         2.02 o                         
 -10  -1   4         49.12         95.88        14.18 o                         
  -9  -1   4         44.67         45.87         3.52 o                         
  -8  -1   4        699.66        668.92         9.10 o                         
  -7  -1   4         72.31         55.53        13.34 o                         
  -6  -1   4        130.25        118.88         9.66 o                         
  -5  -1   4        800.10        815.15        22.82 o                         
  -4  -1   4        840.34        795.82        18.56 o                         
  -3  -1   4        807.07        883.91        15.74 o                         
  -2  -1   4       2028.19       1880.13        22.63 o                         
  -1  -1   4         54.41         56.81         2.59 o                         
   0  -1   4        257.72        258.40        12.25 o                         
   1  -1   4        364.08        378.84        17.88 o                         
   2  -1   4        758.92        744.10        29.10 o                         
   3  -1   4         36.22         44.58         4.37 o                         
   4  -1   4        263.30        262.54        11.87 o                         
   5  -1   4        114.79       1196.43       505.12 o                         
   6  -1   4         66.15         65.94        12.83 o                         
   7  -1   4        209.51        185.85         5.09 o                         
   8  -1   4        148.53        175.30         5.47 o                         
   9  -1   4        254.46        231.54         5.84 o                         
  10  -1   4         33.31         72.36         9.31 o                         
  11  -1   4         15.86         13.95         1.77 o                         
 -12   0   4          3.23          5.04         1.52 o                         
 -11   0   4         89.94         90.71         2.95 o                         
 -10   0   4          0.12          0.16         0.75 o                         
  -9   0   4         12.27         11.97         1.17 o                         
  -8   0   4        132.27        134.45        17.04 o                         
  -7   0   4       1154.59       1020.10        56.72 o                         
  -6   0   4         11.74         18.52         6.97 o                         
  -5   0   4       1057.07       1126.42        21.80 o                         
  -4   0   4         77.63         70.36         3.37 o                         
  -3   0   4        231.62        225.11         5.85 o                         
  -2   0   4        632.47        544.98        12.98 o                         
  -1   0   4        205.61        194.35         8.23 o                         
   0   0   4        148.46        122.27         5.29 o                         
   1   0   4        229.58        202.47         6.64 o                         
   2   0   4        297.37        263.50        10.58 o                         
   3   0   4         24.30         89.74        33.11 o                         
   4   0   4        617.64        539.72        20.69 o                         
   5   0   4        121.70        154.72        12.35 o                         
   6   0   4         16.39         13.22         5.36 o                         
   7   0   4         69.16         73.13         2.76 o                         
   8   0   4         55.34         78.87         3.12 o                         
   9   0   4        764.65        686.59        12.38 o                         
  10   0   4          0.07          0.12         0.75 o                         
  11   0   4         33.01         29.65         1.96 o                         
 -12   1   4         35.49         32.83         2.61 o                         
 -11   1   4         36.59         30.78         1.80 o                         
 -10   1   4         49.40         80.80         4.24 o                         
  -9   1   4         44.59         44.34         1.94 o                         
  -8   1   4        705.12        671.32         8.61 o                         
  -7   1   4         72.18         73.81         9.43 o                         
  -6   1   4        128.81        111.04        10.54 o                         
  -5   1   4        798.23        829.28        27.25 o                         
  -4   1   4        842.92        836.16        24.74 o                         
  -3   1   4        808.95       1013.52       120.74 o                         
  -2   1   4       2024.84       1831.64        38.63 o                         
  -1   1   4         52.02         55.53         3.31 o                         
   0   1   4        254.78        272.17         9.86 o                         
   1   1   4        366.20        376.04         8.69 o                         
   2   1   4        755.25        751.90        13.42 o                         
   3   1   4         36.50         45.95         5.33 o                         
   4   1   4        264.16        277.57         8.17 o                         
   6   1   4         66.57         68.45         8.83 o                         
   7   1   4        208.53        195.16         5.68 o                         
   8   1   4        148.79        181.98         8.01 o                         
   9   1   4        255.32        258.40        20.52 o                         
  10   1   4         32.71         55.08         4.32 o                         
  11   1   4         15.61          9.08         1.02 o                         
 -12   2   4          5.70         16.97        13.74 o                         
 -11   2   4         21.77         23.80         1.86 o                         
 -10   2   4         36.09         95.88         4.12 o                         
  -9   2   4         28.44         27.38         1.86 o                         
  -8   2   4        290.34        288.75         9.28 o                         
  -7   2   4         76.01         65.24         8.99 o                         
  -6   2   4        630.41        588.19        20.77 o                         
  -5   2   4        507.51        593.02        30.53 o                         
  -4   2   4         62.52         53.22         5.13 o                         
  -3   2   4        913.51       1007.05        55.61 o                         
  -2   2   4       1628.21       1722.05        25.34 o                         
  -1   2   4        284.03        298.79         9.48 o                         
   0   2   4        222.84        168.99        38.40 o                         
   1   2   4        197.82        203.33         9.78 o                         
   2   2   4        162.72        152.21         7.08 o                         
   3   2   4       2420.89       2554.92        38.31 o                         
   4   2   4        325.81        375.15         9.85 o                         
   5   2   4        868.27       1014.97        26.95 o                         
   6   2   4        260.59        259.10        16.74 o                         
   7   2   4        269.26        257.86         5.97 o                         
   8   2   4        123.82        168.87         7.89 o                         
   9   2   4        235.03        239.95        16.17 o                         
  10   2   4         42.20         51.62         6.81 o                         
  11   2   4         78.78         68.54         4.46 o                         
 -11   3   4        381.39        373.72        20.41 o                         
 -10   3   4         36.60         62.10         3.15 o                         
  -9   3   4         60.03         69.31         3.02 o                         
  -8   3   4          4.38          5.57         0.74 o                         
  -7   3   4        190.17        169.21         4.07 o                         
  -6   3   4        500.98        498.62        19.85 o                         
  -4   3   4         49.91         44.61         5.19 o                         
  -3   3   4        336.26        348.28        11.96 o                         
  -2   3   4        511.58        510.83        17.51 o                         
  -1   3   4        820.97        796.22        27.55 o                         
   0   3   4         52.01         55.36         4.38 o                         
   1   3   4        642.53        610.32        19.64 o                         
   2   3   4        201.82        173.37         9.61 o                         
   3   3   4        186.32        222.18        21.55 o                         
   4   3   4        698.08        716.13        41.84 o                         
   5   3   4        123.54         77.83        15.02 o                         
   6   3   4         43.72         52.08         3.54 o                         
   7   3   4         54.20         49.83         3.14 o                         
   8   3   4        159.19        181.85         8.10 o                         
   9   3   4         31.26         30.31         2.95 o                         
  10   3   4          3.39         34.25         6.05 o                         
  11   3   4         25.03         22.62         1.60 o                         
 -11   4   4         54.27         56.15         1.97 o                         
 -10   4   4         56.38         66.32         2.36 o                         
  -9   4   4        304.68        311.68        12.13 o                         
  -8   4   4        258.10        234.20         5.42 o                         
  -7   4   4        223.18        212.27         5.91 o                         
  -6   4   4        503.89        439.22        35.99 o                         
  -5   4   4        269.78        280.83        27.87 o                         
  -4   4   4         56.32         49.21         7.23 o                         
  -3   4   4        754.58        862.08       106.44 o                         
  -2   4   4        195.23        228.28        13.28 o                         
  -1   4   4        321.14        326.01        32.79 o                         
   0   4   4        480.03        487.96        33.51 o                         
   1   4   4        320.98        369.99        16.80 o                         
   2   4   4        292.74        275.95        24.84 o                         
   3   4   4        362.36        360.42        30.13 o                         
   4   4   4        315.43        359.15        31.95 o                         
   5   4   4        395.26        190.29        25.68 o                         
   6   4   4         22.56         25.72         3.79 o                         
   7   4   4         21.55         18.68         1.89 o                         
   8   4   4        159.08        143.34         5.08 o                         
   9   4   4         18.89         20.62         1.54 o                         
  10   4   4        164.95        179.86         3.95 o                         
 -11   5   4          4.09          3.28         0.97 o                         
 -10   5   4         52.37         64.07        13.91 o                         
  -9   5   4        135.62        142.10         3.23 o                         
  -8   5   4        420.84        408.01        10.93 o                         
  -7   5   4        705.04        637.08        20.86 o                         
  -6   5   4        424.35        434.42        10.11 o                         
  -5   5   4         21.63         24.63         2.26 o                         
  -4   5   4        138.20        139.50        13.30 o                         
  -3   5   4        248.41        258.08        25.09 o                         
  -2   5   4         71.35        240.70        25.30 o                         
  -1   5   4       1482.85       1494.82        57.30 o                         
   0   5   4       1110.29       1223.91        48.02 o                         
   1   5   4        301.95        349.79        30.01 o                         
   2   5   4        171.95        181.54        22.21 o                         
   3   5   4         10.33         33.22        10.09 o                         
   4   5   4        148.87        134.38        21.41 o                         
   5   5   4         78.15         75.49         4.08 o                         
   6   5   4         73.60         60.82         3.11 o                         
   7   5   4        214.78        191.47         5.76 o                         
   8   5   4        135.88        124.63         4.07 o                         
   9   5   4         63.37         51.56         3.01 o                         
  10   5   4         61.74         60.48         1.71 o                         
 -10   6   4         11.22          9.69         1.35 o                         
  -9   6   4          3.61          4.53         1.31 o                         
  -8   6   4         98.04         98.60         3.94 o                         
  -7   6   4         25.52         32.65         1.60 o                         
  -6   6   4        419.05        425.26         8.72 o                         
  -5   6   4        782.91        762.60        18.23 o                         
  -4   6   4        322.52        340.77        12.73 o                         
  -3   6   4        261.98        244.26        27.28 o                         
  -2   6   4       1078.97       1124.92        56.16 o                         
  -1   6   4        297.00        299.88        26.91 o                         
   0   6   4        337.00        362.82        31.93 o                         
   1   6   4        335.07        400.43        35.05 o                         
   2   6   4        580.53        623.67        45.09 o                         
   3   6   4        394.55        442.43        15.65 o                         
   4   6   4        334.97        313.33         6.09 o                         
   5   6   4        641.45        587.90         6.55 o                         
   6   6   4        267.93        242.73         4.78 o                         
   7   6   4         44.24         40.81         1.90 o                         
   8   6   4         15.18         60.60        10.37 o                         
   9   6   4         42.52         43.98         1.60 o                         
  -9   7   4         26.36         27.33         2.17 o                         
  -8   7   4         27.34         20.73         1.37 o                         
  -7   7   4          1.30          2.27         1.04 o                         
  -6   7   4         32.92         38.12         3.58 o                         
  -5   7   4         57.42         62.20         7.22 o                         
  -4   7   4        363.06        337.04         6.52 o                         
  -3   7   4        614.61        611.58         8.45 o                         
  -2   7   4         52.55         66.80         4.11 o                         
  -1   7   4        426.07        433.49        12.65 o                         
   0   7   4        584.29        674.70        34.09 o                         
   1   7   4        201.15        200.85         4.31 o                         
   2   7   4        771.42        726.24        17.66 o                         
   3   7   4         43.66         74.27         7.30 o                         
   4   7   4        543.16        519.39        14.03 o                         
   5   7   4         78.25         77.49         2.09 o                         
   6   7   4        176.66        167.83         3.90 o                         
   7   7   4         40.25         33.88         1.56 o                         
   8   7   4          9.38         13.01         1.01 o                         
  -8   8   4         36.07         27.72         5.25 o                         
  -7   8   4         86.12         87.95         3.61 o                         
  -6   8   4         46.88         50.04         1.81 o                         
  -5   8   4        293.46        268.02         5.03 o                         
  -4   8   4        250.93        254.16         6.42 o                         
  -3   8   4        178.79        181.96         3.89 o                         
  -2   8   4         58.96         92.80        11.36 o                         
  -1   8   4       1001.35        958.94        12.47 o                         
   0   8   4         85.62         90.63         3.58 o                         
   1   8   4         71.43         65.12         2.00 o                         
   2   8   4        117.22        124.38         3.60 o                         
   3   8   4         26.98         44.88         3.53 o                         
   4   8   4         52.32         50.96         1.71 o                         
   5   8   4         74.78         70.02         2.21 o                         
   6   8   4         60.19         65.52         2.64 o                         
   7   8   4         29.00         32.71         1.61 o                         
  -7   9   4         98.49        101.11         3.07 o                         
  -6   9   4          2.01          3.79         0.83 o                         
  -5   9   4         29.98         30.02         1.44 o                         
  -4   9   4        101.42         90.12         2.38 o                         
  -3   9   4        119.80        137.38         3.60 o                         
  -2   9   4        112.62         95.45         2.99 o                         
  -1   9   4         33.29         36.95         1.51 o                         
   0   9   4         64.79         70.40         5.93 o                         
   1   9   4         34.82         35.17         1.71 o                         
   2   9   4         54.88         49.84         3.06 o                         
   3   9   4        189.30        222.60         4.36 o                         
   4   9   4         30.60         32.94         1.73 o                         
   5   9   4         16.42         17.70         1.01 o                         
   6   9   4        125.33        119.81         4.53 o                         
  -5  10   4         66.79         59.36         2.39 o                         
  -4  10   4        102.83         95.84         3.28 o                         
  -3  10   4         62.04         63.05         2.39 o                         
  -2  10   4         29.20         34.84         1.29 o                         
  -1  10   4          7.59          6.62         0.83 o                         
   0  10   4         51.59         61.25         2.55 o                         
   1  10   4        111.63        115.31         3.48 o                         
   2  10   4        137.87        146.07         3.75 o                         
   3  10   4         25.67         27.54         4.98 o                         
   4  10   4          8.66          8.38         1.01 o                         
  -4 -10   5        236.19        231.56         5.28 o                         
  -3 -10   5         12.26         13.85         0.95 o                         
  -2 -10   5         33.19         60.23         5.76 o                         
  -1 -10   5        121.08        133.02         2.77 o                         
   0 -10   5          8.09          5.79         0.62 o                         
   1 -10   5         12.59         14.40         1.12 o                         
   2 -10   5         38.86         45.93         3.99 o                         
   3 -10   5         20.98         22.93         1.54 o                         
  -7  -9   5         52.87         58.51         1.51 o                         
  -6  -9   5         26.35         23.84         1.25 o                         
  -5  -9   5          1.57          1.38         0.49 o                         
  -4  -9   5        311.52        304.24         5.62 o                         
  -3  -9   5         20.36         31.69         2.22 o                         
  -2  -9   5        122.14        121.05         3.40 o                         
  -1  -9   5        160.26        144.86         3.82 o                         
   0  -9   5        336.87        354.70         8.47 o                         
   1  -9   5         64.48         66.40         2.89 o                         
   2  -9   5        132.85        149.12         7.47 o                         
   3  -9   5         54.24         62.45         2.99 o                         
   4  -9   5         25.55         22.33         1.46 o                         
   5  -9   5         16.37         26.78         1.54 o                         
   6  -9   5         16.66         12.63         1.13 o                         
  -8  -8   5         72.31         62.26         1.89 o                         
  -7  -8   5         23.32         29.23         1.55 o                         
  -6  -8   5         10.71          8.94         0.87 o                         
  -5  -8   5        101.98        125.04         4.70 o                         
  -4  -8   5        178.30        155.74         4.28 o                         
  -3  -8   5         41.81         51.03         2.99 o                         
  -2  -8   5        292.55        295.55         9.75 o                         
  -1  -8   5        281.06        269.65         6.46 o                         
   0  -8   5        189.43        209.71         6.96 o                         
   1  -8   5        222.97        224.99         7.00 o                         
   2  -8   5         32.11         38.95         2.43 o                         
   3  -8   5        386.92        348.08         7.14 o                         
   4  -8   5        184.51        193.91         4.88 o                         
   5  -8   5          9.81         26.41         1.76 o                         
   6  -8   5         20.35         18.02         1.23 o                         
   7  -8   5         57.03         63.36         2.18 o                         
  -9  -7   5        149.52        137.91         4.17 o                         
  -8  -7   5         81.89         84.11         3.49 o                         
  -7  -7   5         75.83         67.21         3.23 o                         
  -6  -7   5         52.51         50.36         2.26 o                         
  -5  -7   5         87.02        132.83         4.10 o                         
  -4  -7   5         39.82         41.84         2.31 o                         
  -3  -7   5        174.13        184.58         4.59 o                         
  -2  -7   5         11.69         35.94         6.18 o                         
  -1  -7   5         59.10         63.48         3.60 o                         
   0  -7   5         19.28         18.05         2.01 o                         
   1  -7   5        409.95        408.66         9.20 o                         
   2  -7   5        188.77        150.91         8.34 o                         
   3  -7   5         38.77         51.43         5.79 o                         
   4  -7   5        241.28        203.05         7.29 o                         
   5  -7   5        178.36        202.21         5.75 o                         
   6  -7   5          2.16          3.19         1.04 o                         
   7  -7   5         20.99         19.64         1.56 o                         
   8  -7   5        101.48        100.80         2.78 o                         
 -10  -6   5         11.88         11.43         1.34 o                         
  -9  -6   5         96.83         78.59         4.53 o                         
  -8  -6   5         36.81         38.57         2.13 o                         
  -7  -6   5        152.21        150.21         4.88 o                         
  -6  -6   5        578.53        518.92         8.14 o                         
  -5  -6   5        218.58        245.01         4.16 o                         
  -4  -6   5        124.15        135.45         3.26 o                         
  -3  -6   5         60.82         87.14         8.36 o                         
  -2  -6   5        199.75        215.51        29.68 o                         
  -1  -6   5        310.77        289.80        33.88 o                         
   0  -6   5        405.09        331.37        36.09 o                         
   1  -6   5        192.58        156.90        24.90 o                         
   2  -6   5       1725.24       1613.53        29.30 o                         
   3  -6   5        461.69        466.16        27.34 o                         
   4  -6   5        253.91        240.67         7.47 o                         
   5  -6   5        238.70        380.57         9.91 o                         
   6  -6   5        171.42        168.92         6.59 o                         
   7  -6   5         35.07         36.02         2.27 o                         
   8  -6   5          4.71         44.82         1.89 o                         
   9  -6   5         70.78         62.14         2.45 o                         
 -10  -5   5         11.14         14.36         1.09 o                         
  -9  -5   5         83.19         77.02         3.29 o                         
  -8  -5   5        214.66        177.26         5.07 o                         
  -7  -5   5         79.45         92.21         8.39 o                         
  -6  -5   5        535.58        494.02         8.23 o                         
  -5  -5   5         36.96         34.92         1.47 o                         
  -4  -5   5        728.27        735.88        27.67 o                         
  -3  -5   5        182.67        204.65        26.46 o                         
  -2  -5   5         27.35         27.02        10.84 o                         
  -1  -5   5        229.21        241.99        28.20 o                         
   0  -5   5         43.82         49.63        12.86 o                         
   1  -5   5        287.96        229.65        27.16 o                         
   2  -5   5        457.60        476.33        39.92 o                         
   3  -5   5         63.56         55.54        13.57 o                         
   4  -5   5        227.60        208.60         8.65 o                         
   6  -5   5         96.03         90.13         4.04 o                         
   7  -5   5        235.01        219.08         6.17 o                         
   8  -5   5        135.62        131.21         4.07 o                         
   9  -5   5         37.57         30.57         1.61 o                         
 -11  -4   5         12.19         11.46         1.18 o                         
 -10  -4   5        148.47        178.53         4.67 o                         
  -9  -4   5        143.90        125.99         4.77 o                         
  -8  -4   5        361.09        352.03         7.89 o                         
  -7  -4   5         22.05         21.82         1.63 o                         
  -6  -4   5        149.06        138.36         4.08 o                         
  -5  -4   5       1031.35       1018.92        32.15 o                         
  -4  -4   5        373.28        347.11        17.22 o                         
  -3  -4   5        147.32        161.33        23.34 o                         
  -2  -4   5         45.98         59.81        13.93 o                         
  -1  -4   5        212.91        195.69        22.55 o                         
   0  -4   5        257.48        265.26        25.99 o                         
   1  -4   5        121.81        139.02        18.80 o                         
   2  -4   5         91.31         75.10        14.09 o                         
   3  -4   5        112.08        111.84        12.09 o                         
   4  -4   5          1.18          3.12         1.89 o                         
   5  -4   5          8.85        147.39        20.36 o                         
   6  -4   5         79.19         68.18         3.03 o                         
   7  -4   5          0.80          3.36         0.98 o                         
   8  -4   5         25.36        111.15         4.77 o                         
   9  -4   5        170.95        164.35         7.78 o                         
  10  -4   5         29.09         50.17         4.17 o                         
 -11  -3   5        180.44        175.62         6.96 o                         
 -10  -3   5         42.56         40.93         2.52 o                         
  -9  -3   5         73.29         66.31         2.56 o                         
  -8  -3   5        474.27        472.21        21.17 o                         
  -7  -3   5        257.23        218.25         4.65 o                         
  -6  -3   5        171.26        154.49         9.46 o                         
  -5  -3   5        872.33        988.18       413.89 o                         
  -4  -3   5        397.92        370.32        16.32 o                         
  -3  -3   5       1200.19       1305.32        55.21 o                         
  -2  -3   5        175.79        198.25        20.07 o                         
  -1  -3   5       1867.78       1945.65        64.61 o                         
   0  -3   5        402.65        414.31        28.41 o                         
   1  -3   5         74.45         85.46        13.14 o                         
   2  -3   5        232.08        246.90        15.46 o                         
   3  -3   5         82.61         92.14        10.12 o                         
   4  -3   5        508.52        480.42        15.88 o                         
   5  -3   5        242.06        239.05        14.56 o                         
   6  -3   5        327.84        315.08         7.36 o                         
   7  -3   5         48.25         33.09         2.00 o                         
   8  -3   5        120.15        111.80         3.99 o                         
   9  -3   5         18.06         15.83         1.46 o                         
  10  -3   5        128.07        119.52         6.52 o                         
 -12  -2   5         24.31         25.66         2.69 o                         
 -11  -2   5        166.46        153.65         4.88 o                         
 -10  -2   5         56.84        106.63         9.94 o                         
  -9  -2   5        240.27        221.06         5.68 o                         
  -8  -2   5         92.40         95.41         4.00 o                         
  -7  -2   5         49.82         47.13         6.72 o                         
  -6  -2   5        106.40        102.76         9.57 o                         
  -5  -2   5       1049.90       1579.58       230.29 o                         
  -4  -2   5        108.68        112.28         6.17 o                         
  -3  -2   5       1330.02       1310.72        21.90 o                         
  -2  -2   5        890.29        890.76        19.45 o                         
  -1  -2   5        726.08        808.19        16.58 o                         
   0  -2   5       1461.51       1518.71       110.01 o                         
   1  -2   5       1068.37       1107.66        37.25 o                         
   2  -2   5         59.85         81.01        10.83 o                         
   3  -2   5        366.87        387.08        26.91 o                         
   4  -2   5        142.09        128.92         9.35 o                         
   5  -2   5        119.87        281.17        89.17 o                         
   6  -2   5         61.36         35.23         9.91 o                         
   7  -2   5        167.86        158.10         3.83 o                         
   8  -2   5         80.99        119.56         3.82 o                         
   9  -2   5         18.68         12.83         1.18 o                         
  10  -2   5         25.47         32.79         1.89 o                         
  11  -2   5         79.00         74.44         7.77 o                         
 -12  -1   5         22.60         19.52         9.57 o                         
 -11  -1   5         30.24         36.74         3.33 o                         
 -10  -1   5         27.64         31.68         2.32 o                         
  -9  -1   5        162.17        143.57         6.12 o                         
  -8  -1   5        547.47        513.54         9.48 o                         
  -7  -1   5         51.42         46.22         8.48 o                         
  -6  -1   5        343.49        350.04        16.78 o                         
  -5  -1   5       1149.60       1134.36        21.95 o                         
  -4  -1   5         64.81         62.31         3.96 o                         
  -3  -1   5       1989.06       1975.13        30.64 o                         
  -2  -1   5        447.50        397.03         9.54 o                         
  -1  -1   5       1194.01       1072.58        33.05 o                         
   0  -1   5       2643.48       2618.56        88.88 o                         
   1  -1   5       1109.21       1183.90        35.60 o                         
   2  -1   5        408.00        420.46        13.43 o                         
   3  -1   5        246.43        236.04         7.65 o                         
   4  -1   5          3.36          1.73         1.96 o                         
   6  -1   5         97.18        106.47        13.14 o                         
   7  -1   5         43.29         40.20         3.79 o                         
   8  -1   5         59.46         55.66         2.69 o                         
   9  -1   5        106.48         98.35         5.16 o                         
  10  -1   5         71.68         80.78         3.19 o                         
  11  -1   5        292.87        262.64        33.88 o                         
 -12   0   5          2.54          4.58         0.79 o                         
 -11   0   5         41.98         59.56         2.99 o                         
 -10   0   5        160.49        196.34         6.51 o                         
  -9   0   5          4.66          3.50         0.68 o                         
  -8   0   5          1.73          0.92         0.71 o                         
  -7   0   5        201.92        204.31        24.86 o                         
  -6   0   5       2822.09       2681.44        85.69 o                         
  -5   0   5        609.51        780.73        65.44 o                         
  -4   0   5       1672.73       1554.69        24.51 o                         
  -3   0   5        587.24        550.96         9.78 o                         
  -2   0   5        356.88        316.73         7.68 o                         
  -1   0   5          0.54          1.06         0.62 o                         
   0   0   5        707.55        598.63        13.64 o                         
   1   0   5        843.57        818.09        24.04 o                         
   2   0   5        460.75        392.88        10.30 o                         
   3   0   5        270.85        271.63        12.77 o                         
   4   0   5        338.53        305.21        15.67 o                         
   5   0   5        520.13        487.23        22.34 o                         
   6   0   5         46.68         42.51        10.66 o                         
   7   0   5         23.11         27.19         1.76 o                         
   8   0   5        388.75        352.83        12.35 o                         
   9   0   5        258.83        279.69         7.19 o                         
  10   0   5        266.89        272.91         6.81 o                         
  11   0   5         27.44         26.25         2.80 o                         
 -12   1   5         21.71         24.14         2.36 o                         
 -11   1   5         30.80         47.60         2.73 o                         
 -10   1   5         28.36         31.20         1.89 o                         
  -9   1   5        161.73        141.58         4.42 o                         
  -8   1   5        545.40        505.70        13.84 o                         
  -7   1   5         50.86         42.52         7.19 o                         
  -6   1   5        346.69        369.19        25.70 o                         
  -5   1   5       1151.97       1154.96        36.20 o                         
  -4   1   5         63.04         63.36         9.95 o                         
  -3   1   5       1979.74       1958.35        43.98 o                         
  -2   1   5        447.10        380.36         9.03 o                         
  -1   1   5       1196.16       1097.45        17.26 o                         
   0   1   5       2642.08       2592.15        79.62 o                         
   1   1   5       1109.96       1138.74        17.21 o                         
   2   1   5        406.98        438.34        11.09 o                         
   3   1   5        248.46        260.75         6.47 o                         
   4   1   5          3.31          4.00         1.80 o                         
   5   1   5         86.15        191.63        16.08 o                         
   6   1   5         96.33        100.11        11.00 o                         
   7   1   5         41.91         39.34         2.59 o                         
   8   1   5         59.76         60.65         3.70 o                         
   9   1   5        108.47        112.04         5.83 o                         
  10   1   5         71.11         76.75         3.43 o                         
  11   1   5        295.41        229.32         3.86 o                         
 -12   2   5         24.08         20.18         1.67 o                         
 -11   2   5        166.17        153.55         6.88 o                         
 -10   2   5         56.80         91.34         4.75 o                         
  -9   2   5        241.33        232.88         8.14 o                         
  -8   2   5         92.17         88.70         4.50 o                         
  -7   2   5         48.98         49.71         6.37 o                         
  -6   2   5        108.02         97.23         8.44 o                         
  -5   2   5       1048.29       1114.49        40.76 o                         
  -4   2   5        108.17        109.22         7.47 o                         
  -3   2   5       1326.35       1491.10       185.80 o                         
  -2   2   5        893.10        910.42        20.22 o                         
  -1   2   5        727.20        731.76        30.59 o                         
   0   2   5       1462.95       1588.72        44.59 o                         
   1   2   5       1060.70       1068.32        51.42 o                         
   2   2   5         59.62         72.21         5.30 o                         
   3   2   5        366.41        388.76        17.93 o                         
   4   2   5        141.46        133.83         9.28 o                         
   5   2   5        121.39        184.63        15.39 o                         
   6   2   5         61.59         47.89         7.61 o                         
   7   2   5        169.22        165.84         4.90 o                         
   8   2   5         81.09        104.32         8.41 o                         
   9   2   5         18.00         15.45         1.97 o                         
  10   2   5         26.44         28.41         2.02 o                         
  11   2   5         79.05         79.73         4.31 o                         
 -11   3   5        179.59        199.49        26.44 o                         
 -10   3   5         42.38         41.04         2.26 o                         
  -9   3   5         74.21         62.49         2.49 o                         
  -8   3   5        473.02        462.23        19.49 o                         
  -7   3   5        256.23        223.84         3.81 o                         
  -6   3   5        170.58        158.09        11.21 o                         
  -4   3   5        396.24        381.70        32.44 o                         
  -3   3   5       1199.80       1516.35       110.48 o                         
  -2   3   5        179.46        205.57        10.71 o                         
  -1   3   5       1869.78       2003.37        38.15 o                         
   0   3   5        405.06        430.13        24.06 o                         
   1   3   5         76.42         76.19         7.19 o                         
   2   3   5        230.85        248.43        12.43 o                         
   3   3   5         83.90        102.01        14.82 o                         
   4   3   5        514.23        489.32        35.08 o                         
   5   3   5        244.09        258.57        27.44 o                         
   6   3   5        329.61        298.89         7.30 o                         
   7   3   5         48.68         32.77         2.69 o                         
   8   3   5        121.41        110.48         6.22 o                         
   9   3   5         17.52         16.25         2.23 o                         
  10   3   5        130.12        120.91         4.17 o                         
 -11   4   5         11.58         36.94         1.86 o                         
 -10   4   5        148.89        158.04         4.29 o                         
  -9   4   5        142.94        139.03         3.74 o                         
  -8   4   5        360.55        357.56         6.13 o                         
  -7   4   5         21.88         21.36         0.92 o                         
  -6   4   5        147.50        138.15         3.05 o                         
  -5   4   5       1027.82       1002.21        53.82 o                         
  -4   4   5        373.35        352.27        29.86 o                         
  -3   4   5        147.26        293.20       149.26 o                         
  -2   4   5         45.28         88.84        15.21 o                         
  -1   4   5        215.66        201.63        19.22 o                         
   0   4   5        257.51        278.87        21.15 o                         
   1   4   5        122.76        137.43        10.62 o                         
   2   4   5         90.71         88.81        14.86 o                         
   3   4   5        112.09        114.04        17.58 o                         
   4   4   5          1.37          6.03         4.82 o                         
   5   4   5          8.52        136.77        50.21 o                         
   6   4   5         80.21         81.72         6.13 o                         
   7   4   5          0.89          3.08         1.60 o                         
   8   4   5         25.82         72.06         5.64 o                         
   9   4   5        170.93        176.88         8.06 o                         
  10   4   5         29.18         55.74         2.60 o                         
 -10   5   5         11.93         24.68        12.10 o                         
  -9   5   5         83.37         91.18         3.05 o                         
  -8   5   5        215.43        176.43         6.13 o                         
  -7   5   5         78.85         78.83         3.64 o                         
  -6   5   5        533.03        492.36        12.47 o                         
  -5   5   5         35.94         32.46         1.30 o                         
  -4   5   5        724.52        763.40        48.41 o                         
  -3   5   5        181.87        188.61        22.72 o                         
  -2   5   5         27.27         59.53        14.10 o                         
  -1   5   5        228.42        234.03        22.38 o                         
   0   5   5         43.93         52.04        10.11 o                         
   1   5   5        290.29        249.89        26.00 o                         
   2   5   5        457.88        468.51        36.65 o                         
   3   5   5         63.34         60.86        13.67 o                         
   4   5   5        229.37        237.58         4.56 o                         
   5   5   5         11.81        368.43        71.20 o                         
   6   5   5         96.92         86.11         2.94 o                         
   7   5   5        232.72        190.51         6.17 o                         
   8   5   5        137.05        139.38         3.36 o                         
   9   5   5         36.65         30.68         1.46 o                         
 -10   6   5         12.05          9.96         0.70 o                         
  -9   6   5         96.50         87.11         4.57 o                         
  -8   6   5         37.30         43.08         3.69 o                         
  -7   6   5        154.59        152.97         4.02 o                         
  -6   6   5        578.12        514.49         8.97 o                         
  -5   6   5        218.27        238.10         4.23 o                         
  -4   6   5        121.40        139.20         3.65 o                         
  -3   6   5         60.38         84.89        11.91 o                         
  -2   6   5        202.59        274.70        27.65 o                         
  -1   6   5        313.25        308.49        27.67 o                         
   0   6   5        403.44        337.92        32.90 o                         
   1   6   5        195.10        172.10        23.64 o                         
   2   6   5       1733.21       1787.58        31.02 o                         
   3   6   5        459.44        458.70         5.64 o                         
   4   6   5        253.02        251.52         6.27 o                         
   5   6   5        236.18        321.26         7.01 o                         
   6   6   5        170.94        170.64         3.60 o                         
   7   6   5         35.66         35.86         1.80 o                         
   8   6   5          4.82         37.73         7.76 o                         
   9   6   5         68.94         64.89         1.79 o                         
  -9   7   5        149.72        148.22         3.11 o                         
  -8   7   5         83.02         62.17         4.92 o                         
  -7   7   5         76.21         68.76         2.64 o                         
  -6   7   5         52.13         52.18         2.19 o                         
  -5   7   5         86.53        108.23        17.54 o                         
  -4   7   5         40.11         41.80         1.88 o                         
  -3   7   5        173.45        188.82         4.27 o                         
  -2   7   5         11.04        227.03        49.07 o                         
  -1   7   5         58.60         59.51         2.22 o                         
   0   7   5         19.39         15.46         1.21 o                         
   1   7   5        411.25        415.11         7.46 o                         
   2   7   5        186.95        171.22         5.05 o                         
   3   7   5         38.17         49.62         4.03 o                         
   4   7   5        241.64        213.76         8.59 o                         
   5   7   5        179.74        190.51         3.54 o                         
   6   7   5          2.35          2.49         0.66 o                         
   7   7   5         21.12         20.14         1.17 o                         
   8   7   5         99.12        100.61         2.44 o                         
  -8   8   5         72.28         59.68         2.06 o                         
  -7   8   5         23.70         27.74         2.03 o                         
  -6   8   5         10.75          8.81         1.13 o                         
  -5   8   5        103.04        115.02        13.22 o                         
  -4   8   5        179.32        156.41         3.54 o                         
  -3   8   5         41.81         49.20         2.59 o                         
  -2   8   5        294.86        300.97         5.91 o                         
  -1   8   5        281.67        280.69         5.71 o                         
   0   8   5        189.49        188.09         8.07 o                         
   1   8   5        220.21        230.45         5.12 o                         
   2   8   5         33.15         35.40         2.02 o                         
   3   8   5        385.62        359.72         7.52 o                         
   4   8   5        185.55        209.72         3.41 o                         
   5   8   5          9.67         19.13         1.37 o                         
   6   8   5         19.58         17.47         1.34 o                         
   7   8   5         57.15         60.98         2.00 o                         
  -7   9   5         55.05         65.65         2.40 o                         
  -6   9   5         25.47         24.08         1.77 o                         
  -5   9   5          1.58          0.92         0.39 o                         
  -4   9   5        312.88        305.54         5.41 o                         
  -3   9   5         19.72         45.58         7.04 o                         
  -2   9   5        121.37        126.60         2.87 o                         
  -1   9   5        159.96        149.18         2.81 o                         
   0   9   5        336.20        352.74        20.12 o                         
   1   9   5         64.81         68.72         3.07 o                         
   2   9   5        131.75        132.64         4.02 o                         
   3   9   5         55.71         58.56         2.19 o                         
   4   9   5         24.32         21.24         1.31 o                         
   5   9   5         15.55         19.91         1.85 o                         
   6   9   5         15.82         10.21         0.96 o                         
  -4  10   5        234.61        225.85         4.77 o                         
  -3  10   5         12.77         12.68         0.89 o                         
  -2  10   5         33.30         46.19         2.49 o                         
  -1  10   5        120.99        137.86         2.65 o                         
   0  10   5          8.02          6.84         0.95 o                         
   1  10   5         12.18         16.25         1.69 o                         
   2  10   5         39.69         46.39         3.16 o                         
   3  10   5         20.42         22.62         1.61 o                         
  -4 -10   6        105.25         99.85         2.61 o                         
  -3 -10   6         18.63         23.51         1.30 o                         
  -2 -10   6         51.03         52.27         2.02 o                         
  -1 -10   6         16.74         12.79         0.98 o                         
   0 -10   6         19.68         25.43         1.51 o                         
   1 -10   6         93.00         97.17         3.45 o                         
   2 -10   6         84.76         64.66         2.80 o                         
   3 -10   6          5.69         12.05         1.10 o                         
  -6  -9   6        141.85        139.91         2.85 o                         
  -5  -9   6         20.17         20.69         1.27 o                         
  -4  -9   6        106.59        105.71         2.84 o                         
  -3  -9   6         89.61        132.19         4.92 o                         
  -2  -9   6        115.45        132.16         3.77 o                         
  -1  -9   6         71.01         58.05         2.32 o                         
   0  -9   6        104.15        106.32         3.40 o                         
   1  -9   6        170.87        166.81         4.38 o                         
   2  -9   6         61.13         65.89         3.47 o                         
   3  -9   6          4.35         10.87         1.72 o                         
   4  -9   6         60.09         58.52         2.14 o                         
   5  -9   6         74.62         70.86         2.26 o                         
  -8  -8   6          1.44         21.54         5.84 o                         
  -7  -8   6         65.21         64.48         1.94 o                         
  -6  -8   6         38.03         29.98         1.43 o                         
  -5  -8   6         50.80         46.35         2.02 o                         
  -4  -8   6         52.49         35.38         1.84 o                         
  -3  -8   6        118.21        120.82         4.48 o                         
  -2  -8   6         97.23         87.66         3.75 o                         
  -1  -8   6         50.20         50.96         2.40 o                         
   0  -8   6        223.43        236.74         6.42 o                         
   1  -8   6         77.46         77.69         3.27 o                         
   2  -8   6         59.95         73.98         2.98 o                         
   3  -8   6         11.80         14.51         1.51 o                         
   4  -8   6        103.02         77.70         2.99 o                         
   5  -8   6         81.67        134.36         4.87 o                         
   6  -8   6         54.75         48.15         1.77 o                         
   7  -8   6         10.38         10.30         1.29 o                         
  -9  -7   6          0.80          2.21         0.66 o                         
  -8  -7   6         74.28         63.09         4.50 o                         
  -7  -7   6         64.47         65.87         3.58 o                         
  -6  -7   6         17.21         19.89         1.54 o                         
  -5  -7   6        140.98        172.69         6.09 o                         
  -4  -7   6         83.36         82.33         3.19 o                         
  -3  -7   6        147.98        139.70         4.79 o                         
  -2  -7   6        117.49        123.63         4.71 o                         
  -1  -7   6        174.18        172.75         4.24 o                         
   0  -7   6        322.79        352.56         7.15 o                         
   1  -7   6        293.65        268.75         8.97 o                         
   2  -7   6       1059.52        973.28        35.14 o                         
   3  -7   6        187.09        194.43        10.44 o                         
   4  -7   6        343.03        310.29        13.25 o                         
   5  -7   6         60.22         88.12         2.87 o                         
   6  -7   6         64.84         64.13         3.18 o                         
   7  -7   6         15.08         17.94         1.40 o                         
   8  -7   6         26.30         49.91         1.85 o                         
 -10  -6   6         26.18         23.35         1.38 o                         
  -9  -6   6         18.67         16.68         1.58 o                         
  -8  -6   6         41.80         49.46         5.47 o                         
  -7  -6   6         58.63         52.86         2.89 o                         
  -6  -6   6          4.65          4.70         0.85 o                         
  -5  -6   6        229.76        229.65         5.11 o                         
  -4  -6   6        130.74        128.67         4.36 o                         
  -3  -6   6        306.53        325.49         6.29 o                         
  -2  -6   6         17.08        234.77       108.04 o                         
  -1  -6   6          4.82          3.83         5.91 o                         
   0  -6   6        370.62        311.22        35.75 o                         
   1  -6   6        409.34        347.77        38.07 o                         
   2  -6   6        267.29        283.11        13.22 o                         
   3  -6   6        234.71        259.38        15.48 o                         
   4  -6   6        147.86        130.14         8.30 o                         
   5  -6   6        136.53        200.92         9.52 o                         
   6  -6   6        104.98         98.39         4.31 o                         
   7  -6   6         43.48         44.92         2.39 o                         
   8  -6   6         44.28         52.38         1.88 o                         
   9  -6   6         52.18         49.69         1.98 o                         
 -10  -5   6         74.82        101.83         4.49 o                         
  -9  -5   6         45.71         40.31         2.81 o                         
  -8  -5   6        102.37         99.52         3.02 o                         
  -7  -5   6        307.33        308.91         9.19 o                         
  -6  -5   6        282.38        263.97         6.14 o                         
  -5  -5   6        214.99        216.72         4.17 o                         
  -4  -5   6        144.37        134.88        11.67 o                         
  -3  -5   6        309.89        270.42        30.97 o                         
  -2  -5   6         77.83         56.00        14.51 o                         
  -1  -5   6         23.61         22.93         9.29 o                         
   0  -5   6         54.80         58.90        14.22 o                         
   1  -5   6        109.94        105.14        19.26 o                         
   2  -5   6        748.57        705.02        38.62 o                         
   3  -5   6         98.64         95.26        12.35 o                         
   4  -5   6        617.53        596.28        14.35 o                         
   5  -5   6         95.74        167.80        12.62 o                         
   6  -5   6         48.15         49.40         2.59 o                         
   7  -5   6        105.17        119.02         3.91 o                         
   8  -5   6         82.90        122.90         3.82 o                         
   9  -5   6         80.73         69.99         3.11 o                         
 -11  -4   6         96.38         91.02         3.39 o                         
 -10  -4   6        123.54        165.73        11.78 o                         
  -9  -4   6        246.27        223.11         8.47 o                         
  -8  -4   6        359.23        363.01        13.25 o                         
  -7  -4   6         52.10         48.53         2.69 o                         
  -6  -4   6        108.39         97.82         2.57 o                         
  -5  -4   6        270.89        269.62        17.41 o                         
  -4  -4   6        351.34        348.30        17.31 o                         
  -3  -4   6         27.34         34.42        12.51 o                         
  -2  -4   6         54.25         59.83        13.01 o                         
  -1  -4   6         84.52         65.62        13.53 o                         
   0  -4   6         44.03         44.92        11.53 o                         
   1  -4   6        239.70        230.20        25.06 o                         
   2  -4   6        108.15        102.27        11.29 o                         
   3  -4   6        465.53        421.57        33.68 o                         
   4  -4   6        271.16        280.52        20.68 o                         
   5  -4   6         47.59         66.03         2.97 o                         
   6  -4   6         32.48         30.22         2.07 o                         
   7  -4   6        133.25        125.84         4.23 o                         
   8  -4   6          3.02         15.35         1.61 o                         
   9  -4   6        112.86        102.27         5.76 o                         
  10  -4   6        126.68        139.25         7.42 o                         
 -11  -3   6         97.49         93.65         3.68 o                         
 -10  -3   6          1.01          2.80         0.88 o                         
  -9  -3   6        116.10         98.17         3.27 o                         
  -8  -3   6        312.73        293.58         7.08 o                         
  -7  -3   6         89.12         88.29         2.69 o                         
  -6  -3   6        202.93        180.97        10.37 o                         
  -5  -3   6         48.28         59.09         6.81 o                         
  -4  -3   6        176.72        170.68        11.03 o                         
  -3  -3   6        627.26        675.59        22.12 o                         
  -2  -3   6        204.23        186.55        20.19 o                         
  -1  -3   6       1292.56       1432.37       102.01 o                         
   0  -3   6        919.31        955.06        27.83 o                         
   1  -3   6         26.42         33.00         5.49 o                         
   2  -3   6         22.96         30.42         6.24 o                         
   3  -3   6        407.58        397.87        21.99 o                         
   4  -3   6        672.24        670.84        30.43 o                         
   5  -3   6        250.73        236.70        18.89 o                         
   6  -3   6         63.48         59.87         2.85 o                         
   7  -3   6         45.81         50.74         2.60 o                         
   8  -3   6         89.82         89.33         2.84 o                         
   9  -3   6         17.98         10.59         1.46 o                         
  10  -3   6        280.33        303.09        15.39 o                         
 -12  -2   6          3.66          3.49         0.68 o                         
 -11  -2   6         17.83         21.99         1.79 o                         
 -10  -2   6        122.77        130.12         5.03 o                         
  -9  -2   6        215.95        202.49         4.99 o                         
  -8  -2   6         43.74         42.52         2.65 o                         
  -7  -2   6        103.60         97.44         3.39 o                         
  -6  -2   6        527.37        501.09        21.36 o                         
  -4  -2   6        847.35        895.41        19.07 o                         
  -3  -2   6       1029.75       1093.63        23.34 o                         
  -2  -2   6        159.24        176.09         8.23 o                         
  -1  -2   6       1526.48       1535.62        34.03 o                         
   0  -2   6       1602.53       1498.82        54.18 o                         
   1  -2   6       1266.78       1305.43        42.47 o                         
   2  -2   6        116.14         98.89        12.62 o                         
   3  -2   6        286.81        279.98        12.64 o                         
   4  -2   6        108.61        104.30         9.85 o                         
   5  -2   6        439.79        511.95        36.99 o                         
   6  -2   6        373.64        382.51         9.29 o                         
   7  -2   6        152.72        146.34         5.28 o                         
   8  -2   6         43.91         57.09         2.34 o                         
   9  -2   6         10.18          5.64         1.05 o                         
  10  -2   6         45.89         45.30         2.87 o                         
 -12  -1   6          2.34          3.37         1.19 o                         
 -11  -1   6         20.82         22.55         2.24 o                         
 -10  -1   6         49.74         61.12         3.19 o                         
  -9  -1   6        168.26        141.69         8.78 o                         
  -8  -1   6        251.32        233.62         4.58 o                         
  -7  -1   6        488.66        449.83        21.13 o                         
  -6  -1   6         74.30         74.18         7.92 o                         
  -5  -1   6        539.75        606.35        26.66 o                         
  -4  -1   6         53.86         58.34         3.98 o                         
  -3  -1   6       1351.86       1378.74        29.52 o                         
  -2  -1   6        800.82        795.40        21.79 o                         
  -1  -1   6       2757.56       2646.86        60.50 o                         
   0  -1   6        324.07        298.17        15.63 o                         
   1  -1   6        369.83        351.73        20.71 o                         
   2  -1   6        408.42        380.20         7.56 o                         
   3  -1   6       1050.05       1053.19        23.00 o                         
   4  -1   6        577.50        535.45        21.67 o                         
   5  -1   6        151.22        164.73        20.98 o                         
   6  -1   6        160.31        138.75         6.56 o                         
   7  -1   6        192.73        187.75         6.18 o                         
   8  -1   6        208.43        216.01         6.09 o                         
   9  -1   6         48.24         36.87         2.27 o                         
  10  -1   6         68.33         82.79         4.14 o                         
  11  -1   6         20.35         27.13         3.31 o                         
 -12   0   6          1.55         -0.16         0.59 o                         
 -11   0   6          0.03          0.97         0.80 o                         
 -10   0   6          6.98          8.52         1.04 o                         
  -9   0   6         12.43         10.72         1.02 o                         
  -8   0   6        488.42        561.62        47.24 o                         
  -7   0   6        486.91        459.49        37.40 o                         
  -6   0   6       1153.16       1073.59        36.40 o                         
  -5   0   6        804.41        998.69        47.27 o                         
  -4   0   6       1241.22       1360.70        23.56 o                         
  -3   0   6       3165.68       3205.03        39.64 o                         
  -2   0   6        397.03        395.30         9.11 o                         
  -1   0   6         35.44         32.02         1.89 o                         
   0   0   6        902.32        706.97        13.10 o                         
   1   0   6         64.87         65.82         4.98 o                         
   2   0   6        232.58        215.46        10.66 o                         
   3   0   6        691.31        860.42        40.23 o                         
   4   0   6        494.81        538.21        34.30 o                         
   5   0   6         88.46        206.78        23.77 o                         
   6   0   6        216.92        233.99        17.80 o                         
   7   0   6         67.60         56.79         2.59 o                         
   8   0   6          2.21          7.52         1.09 o                         
   9   0   6         54.39         41.47         2.23 o                         
  10   0   6        129.64        127.47        20.43 o                         
  11   0   6         54.94         50.01         5.47 o                         
 -12   1   6          2.52          2.72         1.50 o                         
 -11   1   6         20.55         27.06         2.15 o                         
 -10   1   6         49.09         63.75         3.02 o                         
  -9   1   6        165.63        130.84         4.11 o                         
  -8   1   6        250.45        228.15         4.15 o                         
  -7   1   6        492.06        434.50        23.89 o                         
  -6   1   6         75.25         67.87         6.84 o                         
  -5   1   6        542.51        566.66        32.53 o                         
  -4   1   6         54.57         61.23         5.45 o                         
  -3   1   6       1352.81       1358.28        24.44 o                         
  -2   1   6        803.88        782.01        12.27 o                         
  -1   1   6       2755.65       2715.43        41.40 o                         
   0   1   6        324.76        351.23        16.54 o                         
   1   1   6        371.13        399.57        11.99 o                         
   2   1   6        412.79        414.60        11.53 o                         
   3   1   6       1048.48       1115.72        20.94 o                         
   4   1   6        578.97        593.15        21.92 o                         
   5   1   6        151.19        166.12        13.89 o                         
   6   1   6        159.24        133.35        12.48 o                         
   7   1   6        194.26        188.52         6.56 o                         
   8   1   6        209.87        222.26         8.27 o                         
   9   1   6         49.00         42.41         3.85 o                         
  10   1   6         68.99         76.70         6.54 o                         
  11   1   6         20.76         22.05         1.17 o                         
 -12   2   6          3.59          3.78         0.92 o                         
 -11   2   6         17.33         22.42         1.60 o                         
 -10   2   6        124.40        140.09         4.12 o                         
  -9   2   6        213.32        204.19         3.99 o                         
  -8   2   6         43.43         36.69         3.05 o                         
  -7   2   6        102.77        105.65         4.48 o                         
  -6   2   6        526.77        492.66        19.57 o                         
  -5   2   6        297.05        343.35        34.16 o                         
  -4   2   6        841.75        875.18        31.48 o                         
  -3   2   6       1028.71       1231.06       211.31 o                         
  -2   2   6        159.17        179.41         8.01 o                         
  -1   2   6       1527.32       1515.05        48.68 o                         
   0   2   6       1600.46       1770.22        50.88 o                         
   1   2   6       1262.00       1293.08        39.81 o                         
   2   2   6        118.21        106.78         6.98 o                         
   3   2   6        288.01        295.26        16.21 o                         
   4   2   6        109.79        103.01        10.37 o                         
   5   2   6        435.28        478.13        24.14 o                         
   6   2   6        376.06        361.50         7.01 o                         
   7   2   6        153.83        142.21         4.59 o                         
   8   2   6         43.47         58.55         2.94 o                         
   9   2   6         10.52          5.83         1.23 o                         
  10   2   6         44.40         39.05         2.61 o                         
 -11   3   6         96.20        115.28        31.07 o                         
 -10   3   6          0.87          3.01         0.70 o                         
  -9   3   6        117.25        101.87         2.76 o                         
  -8   3   6        312.27        351.64        14.22 o                         
  -7   3   6         88.42         92.99         2.43 o                         
  -6   3   6        201.60        192.81        12.52 o                         
  -5   3   6         47.28         55.46         6.34 o                         
  -4   3   6        176.00        172.22        10.30 o                         
  -3   3   6        621.19        719.50        38.99 o                         
  -2   3   6        203.86        184.83        19.21 o                         
  -1   3   6       1295.41       1346.40        49.06 o                         
   0   3   6        914.37       1027.77        40.42 o                         
   1   3   6         27.71         33.20         5.09 o                         
   2   3   6         23.62         28.26         4.71 o                         
   3   3   6        410.43        386.71        29.52 o                         
   4   3   6        674.53        682.77        42.35 o                         
   5   3   6        250.30        272.36        28.41 o                         
   6   3   6         62.77         55.32         2.49 o                         
   7   3   6         46.46         50.08         3.32 o                         
   8   3   6         89.43         91.38         4.27 o                         
   9   3   6         17.63          9.77         1.22 o                         
  10   3   6        279.49        286.19         5.63 o                         
 -11   4   6         96.61        115.65         4.14 o                         
 -10   4   6        120.31        173.62        21.75 o                         
  -9   4   6        247.02        246.40         5.92 o                         
  -8   4   6        360.35        370.59        15.56 o                         
  -7   4   6         52.41         49.08         1.61 o                         
  -6   4   6        109.60         99.53         2.14 o                         
  -5   4   6        274.24        292.78        29.16 o                         
  -4   4   6        353.85        315.88        29.31 o                         
  -3   4   6         27.24        112.18        16.75 o                         
  -2   4   6         53.45         74.64        13.68 o                         
  -1   4   6         84.11         64.34        11.25 o                         
   0   4   6         43.68         58.80        10.34 o                         
   1   4   6        238.67        237.37        14.77 o                         
   2   4   6        110.22        114.81        16.91 o                         
   3   4   6        465.17        443.28        34.94 o                         
   4   4   6        276.69        292.47        29.94 o                         
   5   4   6         48.56         67.83         3.60 o                         
   6   4   6         31.99         31.43         2.52 o                         
   7   4   6        132.15        125.36         4.99 o                         
   8   4   6          3.09          7.54         1.35 o                         
   9   4   6        113.15        109.38         7.32 o                         
  10   4   6        125.65        139.62         3.60 o                         
 -10   5   6         72.22        153.54        48.93 o                         
  -9   5   6         45.84         69.00         3.08 o                         
  -8   5   6        101.48         99.44         2.76 o                         
  -7   5   6        309.34        335.89        12.67 o                         
  -6   5   6        281.42        275.46         8.56 o                         
  -5   5   6        213.47        212.63         4.15 o                         
  -4   5   6        144.48        107.91        18.33 o                         
  -3   5   6        309.36        261.24        27.20 o                         
  -2   5   6         79.01         89.12        15.35 o                         
  -1   5   6         24.27         20.91         7.14 o                         
   0   5   6         55.09         60.63        11.34 o                         
   1   5   6        108.88        119.44        18.30 o                         
   2   5   6        751.64        738.10        47.34 o                         
   3   5   6         99.26        104.97        18.36 o                         
   4   5   6        617.51        641.75        16.59 o                         
   5   5   6         94.18        201.08         7.56 o                         
   6   5   6         48.38         52.34         2.55 o                         
   7   5   6        102.77        111.57         5.53 o                         
   8   5   6         82.58        117.12         7.13 o                         
   9   5   6         79.57         71.11         2.80 o                         
 -10   6   6         26.42         23.94         1.58 o                         
  -9   6   6         19.46         18.61         2.05 o                         
  -8   6   6         42.32         20.81         2.73 o                         
  -7   6   6         58.94         54.33         2.07 o                         
  -6   6   6          4.35          4.36         0.87 o                         
  -5   6   6        231.34        230.24         4.74 o                         
  -4   6   6        132.45        140.04         4.59 o                         
  -3   6   6        307.62        349.72        15.35 o                         
  -1   6   6          4.63         11.88         6.00 o                         
   0   6   6        371.54        323.97        32.46 o                         
   1   6   6        407.31        399.07        12.88 o                         
   2   6   6        270.56        292.72         5.42 o                         
   3   6   6        234.73        254.89         5.99 o                         
   4   6   6        145.84        141.20         4.38 o                         
   5   6   6        135.68        193.59         4.45 o                         
   6   6   6        103.61         92.77         3.33 o                         
   7   6   6         43.10         43.60         1.85 o                         
   8   6   6         43.89         51.90         1.75 o                         
   9   6   6         53.82         54.54         1.46 o                         
  -9   7   6          0.90          1.60         0.41 o                         
  -8   7   6         72.24         50.54         2.21 o                         
  -7   7   6         64.59         63.31         2.35 o                         
  -6   7   6         17.59         20.56         1.48 o                         
  -5   7   6        140.92        135.62        17.89 o                         
  -4   7   6         84.67         85.23         3.02 o                         
  -3   7   6        147.15        146.97         4.06 o                         
  -2   7   6        117.86        135.95         6.68 o                         
  -1   7   6        175.84        175.71         4.03 o                         
   0   7   6        321.69        312.90         8.68 o                         
   1   7   6        295.62        281.36        12.14 o                         
   2   7   6       1053.01        983.23        34.17 o                         
   3   7   6        189.09        204.15         4.28 o                         
   4   7   6        342.58        332.55         9.46 o                         
   5   7   6         61.14         75.31         2.73 o                         
   6   7   6         64.56         67.75         1.89 o                         
   7   7   6         15.00         19.35         1.06 o                         
   8   7   6         25.47         42.24         1.84 o                         
  -8   8   6          1.47         16.28         1.77 o                         
  -7   8   6         65.21         64.48         2.47 o                         
  -6   8   6         37.36         30.86         1.86 o                         
  -5   8   6         52.28         47.89         2.09 o                         
  -4   8   6         51.99         36.87         1.60 o                         
  -3   8   6        119.43        130.00         3.08 o                         
  -2   8   6         96.82         92.90         2.59 o                         
  -1   8   6         49.60         50.25         2.14 o                         
   0   8   6        222.51        220.58        11.58 o                         
   1   8   6         75.59         76.32         2.98 o                         
   2   8   6         59.19        101.45        22.99 o                         
   3   8   6         11.53         13.04         1.33 o                         
   4   8   6        101.66         82.11         2.17 o                         
   5   8   6         81.96        108.38         4.74 o                         
   6   8   6         56.44         52.00         1.61 o                         
   7   8   6         10.24         10.21         1.04 o                         
  -6   9   6        140.22        140.63         4.12 o                         
  -5   9   6         19.82         19.19         1.18 o                         
  -4   9   6        107.64        101.50         2.45 o                         
  -3   9   6         87.86        134.97        16.11 o                         
  -2   9   6        115.86        135.04         3.78 o                         
  -1   9   6         71.93         58.63         1.75 o                         
   0   9   6        104.16        113.17        10.42 o                         
   1   9   6        174.00        182.95         4.94 o                         
   2   9   6         60.21         49.88         3.29 o                         
   3   9   6          5.12          7.59         1.10 o                         
   4   9   6         59.85         55.53         2.17 o                         
   5   9   6         74.00         65.40         2.31 o                         
  -4  10   6        104.48         96.63         2.48 o                         
  -3  10   6         18.69         24.76         1.76 o                         
  -2  10   6         50.88         53.78         1.82 o                         
  -1  10   6         16.70         14.07         0.87 o                         
   0  10   6         19.49         24.63         1.63 o                         
   1  10   6         92.99         99.94         3.71 o                         
   2  10   6         84.31         66.16         3.31 o                         
   3  10   6          5.54         17.71         4.20 o                         
  -4 -10   7          1.88          2.40         0.77 o                         
  -3 -10   7         25.68         22.78         1.73 o                         
  -2 -10   7         12.57         14.06         2.66 o                         
  -1 -10   7         22.65         27.92         1.50 o                         
   0 -10   7         29.16         29.81         1.97 o                         
   1 -10   7          3.89          0.71         0.39 o                         
   2 -10   7         27.10         17.62         1.42 o                         
  -6  -9   7          2.57          2.60         0.71 o                         
  -5  -9   7         17.36         20.24         1.21 o                         
  -4  -9   7         62.16         63.13         2.35 o                         
  -3  -9   7          0.87         11.33         1.27 o                         
  -2  -9   7        191.38        174.89         3.71 o                         
  -1  -9   7         33.49         36.78         1.89 o                         
   0  -9   7         25.91         22.47         1.40 o                         
   1  -9   7         78.72         66.16         2.64 o                         
   2  -9   7        203.16        209.68         4.84 o                         
   3  -9   7        141.81        129.95         3.98 o                         
   4  -9   7         45.12         44.15         2.13 o                         
   5  -9   7         12.70         21.94         1.16 o                         
  -8  -8   7         49.55         55.29         2.14 o                         
  -7  -8   7         26.54         39.26         1.35 o                         
  -6  -8   7        316.20        288.05         4.37 o                         
  -5  -8   7         33.71         39.57         1.88 o                         
  -4  -8   7         51.94         42.87         1.97 o                         
  -3  -8   7         20.81         49.98         4.33 o                         
  -2  -8   7        444.58        418.34         7.22 o                         
  -1  -8   7        293.40        271.60         4.88 o                         
   0  -8   7        161.74        165.25         3.74 o                         
   1  -8   7         12.68         11.87         1.35 o                         
   2  -8   7         39.98         42.99         2.85 o                         
   3  -8   7         32.07         37.43         2.17 o                         
   4  -8   7         51.73         45.30         2.00 o                         
   5  -8   7         15.95         34.63         1.79 o                         
   6  -8   7         50.81         55.63         2.14 o                         
  -9  -7   7         22.35         17.64         1.02 o                         
  -8  -7   7          8.99         12.63         1.10 o                         
  -7  -7   7        139.05        134.12         4.29 o                         
  -6  -7   7         26.55         24.72         1.48 o                         
  -5  -7   7         58.54         58.32         2.15 o                         
  -4  -7   7        180.43        172.48         4.14 o                         
  -3  -7   7         88.26         88.96         3.35 o                         
  -2  -7   7         78.48         85.52         4.98 o                         
  -1  -7   7         71.14         58.39         2.55 o                         
   0  -7   7        104.99        107.98         4.10 o                         
   1  -7   7        432.22        431.31         8.05 o                         
   2  -7   7        149.57        142.38         5.66 o                         
   3  -7   7         96.93        110.91         8.23 o                         
   4  -7   7         31.50         26.40         3.98 o                         
   5  -7   7         34.60         61.58         2.99 o                         
   6  -7   7         18.27         21.12         1.69 o                         
   7  -7   7         95.31         96.80         3.70 o                         
 -10  -6   7          4.77         29.77         2.47 o                         
  -9  -6   7         15.04         15.73         1.25 o                         
  -8  -6   7        133.21        150.88         4.84 o                         
  -7  -6   7         83.86         88.60         3.70 o                         
  -6  -6   7         77.99         67.26         3.39 o                         
  -5  -6   7        291.88        362.53        12.27 o                         
  -4  -6   7         57.09         47.43         2.26 o                         
  -3  -6   7        193.37        216.62        10.70 o                         
  -2  -6   7        104.62         97.44         5.71 o                         
  -1  -6   7        382.13        366.87         8.59 o                         
   0  -6   7         29.38         30.40         2.35 o                         
   1  -6   7        123.46        119.51         6.00 o                         
   2  -6   7         31.12         28.62         1.96 o                         
   3  -6   7        233.73        293.22        31.98 o                         
   4  -6   7       1064.61        931.85        24.18 o                         
   5  -6   7        114.47        254.48         7.76 o                         
   6  -6   7        145.37        130.81         4.88 o                         
   7  -6   7          6.88          5.43         1.01 o                         
   8  -6   7         11.91         22.96         1.18 o                         
 -10  -5   7         93.15        176.68         3.89 o                         
  -9  -5   7         27.62         25.69         1.61 o                         
  -8  -5   7        339.88        299.88        10.02 o                         
  -7  -5   7         22.45         25.94         2.99 o                         
  -6  -5   7        108.42        101.04         3.89 o                         
  -5  -5   7        133.95        123.86         3.20 o                         
  -4  -5   7        174.35        170.99         4.57 o                         
  -3  -5   7         82.14         77.17         8.28 o                         
  -2  -5   7         61.07         64.42        15.32 o                         
  -1  -5   7        163.81        184.78        26.15 o                         
   0  -5   7         26.10         17.55         4.77 o                         
   1  -5   7        171.49        159.86        14.91 o                         
   2  -5   7         23.16         26.95         6.42 o                         
   3  -5   7         55.11        120.27        18.40 o                         
   4  -5   7        294.70        280.97         6.14 o                         
   5  -5   7        561.65        538.82        15.60 o                         
   6  -5   7         33.64         35.31         2.15 o                         
   7  -5   7        118.18        106.65         3.60 o                         
   8  -5   7          9.65         25.07         2.10 o                         
   9  -5   7         22.96         21.36         1.97 o                         
 -11  -4   7         27.57         22.47         1.88 o                         
 -10  -4   7         56.15         77.14         3.50 o                         
  -9  -4   7         77.04         76.24         2.60 o                         
  -8  -4   7        746.82        898.99        26.28 o                         
  -7  -4   7         29.32         25.19         1.75 o                         
  -6  -4   7        283.67        268.14         6.00 o                         
  -5  -4   7        804.22        753.28        27.28 o                         
  -4  -4   7        101.42        116.87         9.99 o                         
  -3  -4   7         46.61         51.21         7.42 o                         
  -2  -4   7        420.70        454.91        36.94 o                         
  -1  -4   7        257.28        231.27        25.97 o                         
   0  -4   7        389.67        381.92        19.78 o                         
   1  -4   7         15.82         10.15         3.45 o                         
   2  -4   7        333.59        351.52        29.64 o                         
   3  -4   7        120.01        100.36        12.29 o                         
   4  -4   7         77.06         64.86         3.54 o                         
   5  -4   7        303.08        319.40         5.67 o                         
   6  -4   7         58.68         54.99         2.87 o                         
   7  -4   7        137.32        148.63         4.56 o                         
   8  -4   7         68.57         67.29         2.87 o                         
   9  -4   7          9.70          8.65         1.02 o                         
 -11  -3   7         19.94         15.77         1.19 o                         
 -10  -3   7        104.64        102.50         5.62 o                         
  -9  -3   7          7.40          7.47         1.01 o                         
  -8  -3   7        563.74        530.42        18.97 o                         
  -7  -3   7         27.57         27.33         1.63 o                         
  -6  -3   7         39.99         48.78         6.87 o                         
  -5  -3   7        148.72        134.57        10.44 o                         
  -4  -3   7          6.31          9.48         2.74 o                         
  -3  -3   7         77.22         86.31         6.09 o                         
  -2  -3   7        780.55        784.09        20.75 o                         
  -1  -3   7          9.16         10.49         2.80 o                         
   0  -3   7        375.42        366.14        12.93 o                         
   1  -3   7        729.87        812.82        28.64 o                         
   2  -3   7        220.76        224.03        15.98 o                         
   3  -3   7         56.98         63.73         9.41 o                         
   4  -3   7         35.20         39.81         7.77 o                         
   5  -3   7        278.41        272.10         7.14 o                         
   6  -3   7        117.78        107.81         3.89 o                         
   7  -3   7        141.46        140.19         4.74 o                         
   8  -3   7         13.01         33.58         3.03 o                         
   9  -3   7         42.57         47.99         2.70 o                         
  10  -3   7         62.69         91.02         4.23 o                         
 -12  -2   7          2.63          2.70         0.74 o                         
 -11  -2   7        302.07        298.70        32.23 o                         
 -10  -2   7        168.66        194.19         6.03 o                         
  -9  -2   7          4.54          4.90         0.89 o                         
  -8  -2   7         52.92         57.58         7.17 o                         
  -7  -2   7         10.42          7.42         0.95 o                         
  -6  -2   7        140.72        105.41         9.91 o                         
  -4  -2   7        712.69        700.70        17.41 o                         
  -3  -2   7        570.25        598.95        15.24 o                         
  -2  -2   7        469.96        487.85        14.27 o                         
  -1  -2   7        144.96        163.71         6.81 o                         
   0  -2   7         13.34         18.64         2.74 o                         
   1  -2   7       2105.58       2338.19        43.25 o                         
   2  -2   7        104.39        139.04        15.96 o                         
   3  -2   7         77.78         58.19        11.53 o                         
   4  -2   7        169.92        181.72        15.23 o                         
   5  -2   7          7.62         22.50         9.58 o                         
   6  -2   7        290.46        288.80         8.27 o                         
   7  -2   7        285.12        273.12         5.76 o                         
   9  -2   7         61.52         57.80         4.25 o                         
  10  -2   7          0.03          7.75         0.92 o                         
 -12  -1   7         70.92         72.86         4.08 o                         
 -11  -1   7         16.21         15.18         2.55 o                         
 -10  -1   7         85.23         91.48         4.57 o                         
  -9  -1   7        145.30        127.01         5.66 o                         
  -8  -1   7        514.25        474.19         8.48 o                         
  -7  -1   7        110.37        101.80         7.32 o                         
  -6  -1   7        621.53        573.63        22.33 o                         
  -5  -1   7       2234.57       2361.36        35.73 o                         
  -4  -1   7        544.79        566.78        15.32 o                         
  -3  -1   7        879.97        862.36        17.18 o                         
  -2  -1   7         72.17         70.28         4.84 o                         
  -1  -1   7        344.43        346.27        13.10 o                         
   0  -1   7        958.40        979.08        32.17 o                         
   1  -1   7       5291.96       5640.01       103.28 o                         
   2  -1   7        441.92        473.62        28.08 o                         
   3  -1   7        222.03        213.05        20.85 o                         
   4  -1   7        155.21        170.42        20.43 o                         
   5  -1   7        217.83        193.99        23.60 o                         
   6  -1   7        212.39        194.93         8.90 o                         
   7  -1   7         45.19         37.32         2.65 o                         
   8  -1   7          8.88         26.81         2.28 o                         
   9  -1   7         97.51         92.56         6.93 o                         
  10  -1   7         47.16         48.74         3.27 o                         
 -12   0   7         28.23         30.57         1.69 o                         
 -11   0   7          4.48          4.17         1.42 o                         
 -10   0   7        223.33        222.02         5.15 o                         
  -9   0   7          1.19          1.27         0.59 o                         
  -8   0   7        210.26        211.45         5.20 o                         
  -7   0   7        685.76        601.89        42.13 o                         
  -6   0   7         80.00         65.29         8.80 o                         
  -5   0   7         76.37        150.87        15.78 o                         
  -4   0   7        836.76        770.13        17.84 o                         
  -3   0   7        147.77        135.18         6.60 o                         
  -2   0   7        523.44        470.50        13.31 o                         
  -1   0   7        988.89        961.00        14.20 o                         
   0   0   7        173.76        192.22         8.53 o                         
   1   0   7        140.95        116.74         6.88 o                         
   2   0   7       2897.00       3215.30        48.89 o                         
   3   0   7        307.02        401.31        29.30 o                         
   4   0   7        751.51        818.17        44.68 o                         
   5   0   7        854.97        857.65        34.84 o                         
   6   0   7          0.00          1.89         1.46 o                         
   7   0   7         11.39         10.74         1.55 o                         
   8   0   7          2.37         25.68         2.23 o                         
   9   0   7         70.53         54.25         2.45 o                         
  10   0   7         27.98         22.22         1.90 o                         
 -12   1   7         70.63         64.85         2.15 o                         
 -11   1   7         16.26         18.50         1.60 o                         
 -10   1   7         86.64        105.84         5.80 o                         
  -9   1   7        142.22        123.11         3.81 o                         
  -8   1   7        515.08        471.65        17.97 o                         
  -7   1   7        111.52        105.67         4.46 o                         
  -6   1   7        623.85        567.12        20.56 o                         
  -5   1   7       2226.54       2266.57        99.95 o                         
  -4   1   7        542.06        535.60        16.97 o                         
  -3   1   7        882.29        903.72        17.33 o                         
  -2   1   7         71.86         76.45         3.44 o                         
  -1   1   7        345.88        318.44        10.62 o                         
   0   1   7        958.98       1009.09        28.12 o                         
   1   1   7       5289.44       5390.81        72.96 o                         
   2   1   7        444.07        482.69        13.28 o                         
   3   1   7        223.57        231.56         9.81 o                         
   4   1   7        152.51        170.38        10.92 o                         
   5   1   7        217.42        221.50        16.89 o                         
   6   1   7        213.60        177.18        10.20 o                         
   7   1   7         43.53         34.10         1.90 o                         
   8   1   7          8.94         23.63         2.22 o                         
   9   1   7         99.44         87.74         3.45 o                         
  10   1   7         47.65         49.74         2.85 o                         
 -12   2   7          2.64          5.93         1.06 o                         
 -11   2   7        302.38        280.82         7.65 o                         
 -10   2   7        168.24        223.90        12.35 o                         
  -9   2   7          4.65          7.15         0.93 o                         
  -8   2   7         52.09         55.27        13.10 o                         
  -7   2   7          9.61          6.08         1.23 o                         
  -6   2   7        139.79        115.89         9.46 o                         
  -5   2   7        573.22        939.13        45.03 o                         
  -4   2   7        718.71        694.06        20.32 o                         
  -3   2   7        566.86        598.61        17.13 o                         
  -2   2   7        470.53        522.03        30.48 o                         
  -1   2   7        145.35        183.30        17.21 o                         
   0   2   7         13.41         15.96         5.64 o                         
   1   2   7       2109.79       2250.60       106.44 o                         
   2   2   7        106.95        133.07         8.24 o                         
   3   2   7         76.49         62.92         7.99 o                         
   4   2   7        168.39        184.37        14.40 o                         
   5   2   7          8.10         25.18         8.61 o                         
   6   2   7        292.01        258.24         6.94 o                         
   7   2   7        287.32        251.49         5.26 o                         
   8   2   7          3.15        142.78        19.84 o                         
   9   2   7         61.35         60.52         4.19 o                         
  10   2   7          0.03          7.34         4.14 o                         
 -11   3   7         19.14         15.11         1.88 o                         
 -10   3   7        103.54        111.49         8.68 o                         
  -9   3   7          7.23          7.00         0.84 o                         
  -8   3   7        557.46        568.11        10.62 o                         
  -7   3   7         27.87         30.46         1.65 o                         
  -6   3   7         40.99         57.81         6.90 o                         
  -5   3   7        145.74        150.78        10.49 o                         
  -4   3   7          6.73         10.83         2.93 o                         
  -3   3   7         76.46         94.78        14.74 o                         
  -2   3   7        782.04        791.85        40.72 o                         
  -1   3   7          9.66          9.25         4.83 o                         
   0   3   7        375.55        412.90        26.70 o                         
   1   3   7        727.76        792.54        31.11 o                         
   2   3   7        220.30        227.77        13.69 o                         
   3   3   7         56.08         59.10        11.87 o                         
   4   3   7         35.57         45.54        10.91 o                         
   5   3   7        279.86        271.64         4.99 o                         
   6   3   7        118.14        104.57         3.06 o                         
   7   3   7        141.92        134.69         5.32 o                         
   8   3   7         13.15         34.68         2.74 o                         
   9   3   7         41.74         44.88         2.68 o                         
  10   3   7         61.94         84.59         2.39 o                         
 -11   4   7         27.02         76.77         3.52 o                         
 -10   4   7         55.64         75.91         8.77 o                         
  -9   4   7         76.68         69.31         2.73 o                         
  -8   4   7        744.00        806.27        36.89 o                         
  -7   4   7         29.81         26.31         1.40 o                         
  -6   4   7        284.52        263.54         4.71 o                         
  -5   4   7        812.95        799.55        49.94 o                         
  -4   4   7        100.96        109.65        17.70 o                         
  -3   4   7         45.86         63.26        13.07 o                         
  -2   4   7        421.64        462.71        33.46 o                         
  -1   4   7        257.20        252.63        23.31 o                         
   0   4   7        391.30        428.93        29.12 o                         
   1   4   7         16.05         12.50         3.94 o                         
   2   4   7        328.56        347.19        29.90 o                         
   3   4   7        122.23         94.82        16.26 o                         
   4   4   7         78.04         65.31         2.73 o                         
   5   4   7        304.76        340.59         7.19 o                         
   6   4   7         59.20         58.99         3.01 o                         
   7   4   7        136.39        136.12         5.24 o                         
   8   4   7         67.74         63.82         2.56 o                         
   9   4   7          9.73          6.89         0.80 o                         
 -10   5   7         91.29        151.23         6.27 o                         
  -9   5   7         27.63         68.97        23.22 o                         
  -8   5   7        339.13        301.70        11.80 o                         
  -7   5   7         22.39         25.14         2.55 o                         
  -6   5   7        108.51        108.77         4.37 o                         
  -5   5   7        133.47        132.09         2.70 o                         
  -4   5   7        176.77        195.39        17.80 o                         
  -3   5   7         81.93         74.51        15.14 o                         
  -2   5   7         61.10        153.97        21.24 o                         
  -1   5   7        164.59        190.67        21.55 o                         
   0   5   7         26.53         23.35         5.41 o                         
   1   5   7        170.96        167.83        22.13 o                         
   2   5   7         22.50         21.07         8.20 o                         
   3   5   7         54.86        111.94        12.50 o                         
   4   5   7        297.15        289.18         8.15 o                         
   5   5   7        555.07        569.12        16.51 o                         
   6   5   7         33.58         37.07         2.14 o                         
   7   5   7        118.28         97.78         3.57 o                         
   8   5   7          9.74         19.03         1.67 o                         
   9   5   7         22.98         22.93         1.44 o                         
 -10   6   7          4.76         19.55         1.47 o                         
  -9   6   7         14.66         14.26         0.97 o                         
  -8   6   7        132.70        107.33         6.67 o                         
  -7   6   7         83.01         90.07         3.78 o                         
  -6   6   7         77.63         67.34         2.95 o                         
  -5   6   7        293.22        201.40        20.57 o                         
  -4   6   7         56.84         51.00         2.03 o                         
  -3   6   7        191.57        216.70         9.81 o                         
  -2   6   7        104.94        112.78         3.70 o                         
  -1   6   7        382.37        383.21         6.55 o                         
   0   6   7         29.67         25.99         1.17 o                         
   1   6   7        124.34        126.24         2.84 o                         
   2   6   7         30.83         34.08         2.00 o                         
   3   6   7        234.78        301.52        18.19 o                         
   4   6   7       1062.02        958.73        13.31 o                         
   5   6   7        112.77        201.37         8.28 o                         
   6   6   7        145.69        128.27         4.75 o                         
   7   6   7          6.83          4.95         0.70 o                         
   8   6   7         11.99         20.98         2.99 o                         
  -9   7   7         21.48         17.94         1.05 o                         
  -8   7   7          9.79         12.73         0.97 o                         
  -7   7   7        137.93        136.76         3.33 o                         
  -6   7   7         26.84         28.95         1.54 o                         
  -5   7   7         59.00         57.29         4.14 o                         
  -4   7   7        180.74        181.21         3.50 o                         
  -3   7   7         87.49         91.44         2.60 o                         
  -2   7   7         76.78        116.04         9.75 o                         
  -1   7   7         71.85         62.73         2.13 o                         
   0   7   7        103.84         94.65         3.33 o                         
   1   7   7        433.66        418.82         8.28 o                         
   2   7   7        148.93        140.78         6.17 o                         
   3   7   7         96.45        121.27         5.05 o                         
   4   7   7         31.52         27.00         1.79 o                         
   5   7   7         35.93         47.87         2.10 o                         
   6   7   7         18.69         20.26         1.00 o                         
   7   7   7         94.72         96.71         2.51 o                         
  -8   8   7         50.06         61.54         2.69 o                         
  -7   8   7         25.28         37.77         1.80 o                         
  -6   8   7        311.80        274.06         5.80 o                         
  -5   8   7         33.56         22.25         2.61 o                         
  -4   8   7         50.06         42.40         1.79 o                         
  -3   8   7         21.40         63.01         4.10 o                         
  -2   8   7        444.17        426.35         6.68 o                         
  -1   8   7        291.58        275.38         5.49 o                         
   0   8   7        161.86        160.90         6.98 o                         
   1   8   7         12.71         12.20         1.30 o                         
   2   8   7         40.23         35.99         2.31 o                         
   3   8   7         31.02         32.82         1.71 o                         
   4   8   7         52.76         44.91         2.01 o                         
   5   8   7         15.48         28.76         1.44 o                         
   6   8   7         51.08         55.91         1.54 o                         
  -6   9   7          2.40          2.98         0.64 o                         
  -5   9   7         17.84         18.57         1.02 o                         
  -4   9   7         62.50         61.53         1.71 o                         
  -3   9   7          0.70          3.28         0.92 o                         
  -2   9   7        191.35        178.73         3.19 o                         
  -1   9   7         33.65         36.81         1.71 o                         
   0   9   7         25.73         24.30         2.51 o                         
   1   9   7         80.22         74.52         2.95 o                         
   2   9   7        203.68        227.86         6.05 o                         
   3   9   7        142.46        128.28         4.90 o                         
   4   9   7         45.20         43.94         1.80 o                         
   5   9   7         12.20         20.05         2.70 o                         
  -4  10   7          1.81          3.07         0.51 o                         
  -3  10   7         24.97         21.95         1.50 o                         
  -2  10   7         13.06         16.83         1.18 o                         
  -1  10   7         22.66         28.35         1.27 o                         
   0  10   7         29.00         28.62         1.73 o                         
   1  10   7          3.76          2.52         0.64 o                         
   2  10   7         27.17         19.39         1.47 o                         
  -3 -10   8         59.01         49.27         1.84 o                         
  -2 -10   8         13.93         17.80         1.80 o                         
  -1 -10   8         18.37         16.80         1.63 o                         
   0 -10   8          4.42          6.37         0.96 o                         
   1 -10   8          9.15          8.11         0.71 o                         
  -6  -9   8         10.30          8.01         1.33 o                         
  -5  -9   8         37.74         39.09         1.55 o                         
  -4  -9   8         28.18         26.77         1.48 o                         
  -3  -9   8         26.07         27.16         1.85 o                         
  -2  -9   8         50.84         91.54         5.24 o                         
  -1  -9   8         55.03         51.66         2.47 o                         
   0  -9   8         96.48         91.43         3.16 o                         
   1  -9   8         52.45         46.77         2.82 o                         
   2  -9   8         40.18         36.98         2.73 o                         
   3  -9   8          1.61         16.74         5.58 o                         
   4  -9   8         34.45         33.34         1.64 o                         
  -7  -8   8          2.71          3.41         0.93 o                         
  -6  -8   8        217.26        227.93         3.69 o                         
  -5  -8   8         46.10         37.87         1.68 o                         
  -4  -8   8        135.42        115.64         3.57 o                         
  -3  -8   8         23.73         27.57         1.65 o                         
  -2  -8   8        375.84        367.23         5.91 o                         
  -1  -8   8          7.23          4.70         0.79 o                         
   0  -8   8        234.76        239.22         5.05 o                         
   1  -8   8         11.50         14.58         1.44 o                         
   2  -8   8        256.72        251.11         7.05 o                         
   3  -8   8         95.97        110.71         4.63 o                         
   4  -8   8         60.15         56.75         2.14 o                         
   5  -8   8        100.82        103.25         2.98 o                         
   6  -8   8          0.50          0.11         0.50 o                         
  -9  -7   8        104.69        110.86         3.79 o                         
  -8  -7   8         14.56         14.87         1.10 o                         
  -7  -7   8        149.35        135.93         3.75 o                         
  -6  -7   8         16.34         14.81         1.17 o                         
  -5  -7   8         23.48        113.72         3.62 o                         
  -4  -7   8        130.74        124.43         3.16 o                         
  -3  -7   8         62.36         71.94         3.68 o                         
  -2  -7   8        157.76        141.20         4.63 o                         
  -1  -7   8        301.13        306.41         5.30 o                         
   0  -7   8        320.41        308.62         8.87 o                         
   1  -7   8        145.97        143.78         4.52 o                         
   2  -7   8         64.89         70.03         3.95 o                         
   3  -7   8         34.54         48.36         5.40 o                         
   4  -7   8          6.64          3.32         2.11 o                         
   5  -7   8         41.49         82.16         4.04 o                         
   6  -7   8        155.98        139.96         6.81 o                         
   7  -7   8         52.05         48.64         1.93 o                         
  -9  -6   8         54.55         58.07         2.11 o                         
  -8  -6   8         85.45        125.80         5.07 o                         
  -7  -6   8          9.95          8.61         1.33 o                         
  -6  -6   8        196.71        179.07         4.65 o                         
  -5  -6   8        317.38        406.04         6.72 o                         
  -4  -6   8        151.61        129.09         3.08 o                         
  -3  -6   8        207.04        199.95         6.39 o                         
  -2  -6   8        152.68        125.80         3.64 o                         
  -1  -6   8         12.61         13.36         1.17 o                         
   0  -6   8         12.45         12.02         1.31 o                         
   1  -6   8        112.82        111.48         4.65 o                         
   2  -6   8        169.47        172.53         4.84 o                         
   3  -6   8        174.79        272.24        12.44 o                         
   4  -6   8        107.04        100.21         7.39 o                         
   5  -6   8        168.95        160.95         5.57 o                         
   6  -6   8         12.97         14.54         2.90 o                         
   7  -6   8        109.00        100.71         3.14 o                         
   8  -6   8         44.47         41.73         1.81 o                         
 -10  -5   8         55.14         47.26         2.17 o                         
  -9  -5   8          6.79          7.92         0.87 o                         
  -8  -5   8          5.19         17.89         3.93 o                         
  -7  -5   8        120.25        110.14         4.83 o                         
  -6  -5   8        553.98        533.02         9.74 o                         
  -5  -5   8        893.90        837.38        10.69 o                         
  -4  -5   8         77.57         74.73         2.18 o                         
  -3  -5   8          9.99         12.01         7.30 o                         
  -2  -5   8        181.47        180.74        26.41 o                         
  -1  -5   8          2.91         10.16         7.86 o                         
   0  -5   8        133.01        117.36        21.96 o                         
   1  -5   8        251.32        253.49        19.13 o                         
   2  -5   8         40.85         37.03         3.60 o                         
   3  -5   8        370.23        389.43        15.53 o                         
   4  -5   8        404.76        365.78         7.35 o                         
   5  -5   8        239.18        274.53        16.19 o                         
   6  -5   8        228.67        195.91         6.38 o                         
   7  -5   8         81.24         85.21         4.08 o                         
   8  -5   8          6.80         51.14         2.89 o                         
   9  -5   8         23.70         28.77         1.94 o                         
 -11  -4   8         22.69         18.80         1.13 o                         
 -10  -4   8          9.90         33.51         2.56 o                         
  -9  -4   8         31.76         28.74         1.63 o                         
  -8  -4   8        203.45        594.89        55.33 o                         
  -7  -4   8          1.91          0.88         0.64 o                         
  -6  -4   8        235.54        217.20         6.42 o                         
  -5  -4   8        329.05        305.38        10.06 o                         
  -4  -4   8        146.00        146.96        11.14 o                         
  -3  -4   8         13.52         19.11         3.94 o                         
  -2  -4   8         15.65         23.08         9.67 o                         
  -1  -4   8         95.69         79.97        16.02 o                         
   0  -4   8       1050.92        977.31        33.04 o                         
   1  -4   8          8.86          8.80         3.56 o                         
   2  -4   8         74.16         75.18        10.24 o                         
   3  -4   8        269.66        259.29        20.16 o                         
   4  -4   8         18.03         13.67         2.86 o                         
   5  -4   8         35.31        191.28        18.97 o                         
   6  -4   8        316.30        282.62         8.65 o                         
   7  -4   8        204.08        201.80         6.87 o                         
   8  -4   8         25.39         36.27         2.06 o                         
   9  -4   8         75.17         68.75         3.15 o                         
 -11  -3   8         18.47         11.30         0.98 o                         
 -10  -3   8         74.70        168.66         5.43 o                         
  -9  -3   8        192.06        177.83         7.56 o                         
  -8  -3   8        741.07        724.33        10.62 o                         
  -7  -3   8          3.47          4.32         0.83 o                         
  -6  -3   8        214.83        188.44         5.36 o                         
  -5  -3   8         40.35        199.59        39.18 o                         
  -4  -3   8        215.68        215.61        12.43 o                         
  -3  -3   8        185.50        168.82         8.80 o                         
  -2  -3   8        565.72        608.90        18.04 o                         
  -1  -3   8        441.88        500.19        31.94 o                         
   0  -3   8        267.17        269.95        15.61 o                         
   1  -3   8         19.36         35.22         4.62 o                         
   2  -3   8          4.86          5.24         2.40 o                         
   3  -3   8          2.83          8.77         2.98 o                         
   4  -3   8        272.77        257.73        16.19 o                         
   5  -3   8        143.30        241.45         8.47 o                         
   6  -3   8         22.08         18.42         2.22 o                         
   7  -3   8         84.66         77.77         3.03 o                         
   8  -3   8        179.71        166.57         5.91 o                         
   9  -3   8        152.22        149.40         8.72 o                         
 -11  -2   8        212.93        217.61        17.35 o                         
 -10  -2   8          4.21          6.93         1.31 o                         
  -9  -2   8         11.22         10.57         1.08 o                         
  -8  -2   8        138.62        191.18         5.57 o                         
  -7  -2   8        122.13        105.32         2.85 o                         
  -6  -2   8          0.48          8.86         3.22 o                         
  -5  -2   8        324.05        402.57        17.94 o                         
  -4  -2   8         42.32         46.16         4.50 o                         
  -3  -2   8        164.99        183.69        12.96 o                         
  -2  -2   8         86.98         74.44        12.00 o                         
  -1  -2   8         21.27         18.71         6.14 o                         
   0  -2   8        558.16        566.32        31.60 o                         
   1  -2   8        830.67        936.94        29.38 o                         
   2  -2   8        244.50        264.92        15.88 o                         
   3  -2   8       1727.91       1784.42        66.53 o                         
   4  -2   8        393.29        404.03        33.70 o                         
   5  -2   8        154.54        152.62         5.84 o                         
   6  -2   8        447.02        420.65        22.22 o                         
   7  -2   8         54.10         48.82         2.56 o                         
   8  -2   8         66.29        142.54         5.89 o                         
   9  -2   8         40.44         37.28         2.07 o                         
  10  -2   8         38.08         44.46         2.07 o                         
 -12  -1   8         27.50         30.65         2.61 o                         
 -11  -1   8        134.51        123.28         5.93 o                         
 -10  -1   8        122.57        132.60         5.50 o                         
  -9  -1   8         75.81         65.57         2.99 o                         
  -8  -1   8        236.57        233.80         4.56 o                         
  -7  -1   8        388.46        350.38         5.25 o                         
  -6  -1   8         53.51         50.66         6.77 o                         
  -5  -1   8        455.49        500.67        16.08 o                         
  -4  -1   8        202.84        182.11         8.83 o                         
  -3  -1   8        366.41        362.02        11.28 o                         
  -2  -1   8        318.17        334.98        15.74 o                         
  -1  -1   8        108.81        127.28         7.11 o                         
   0  -1   8         93.00         99.03         6.81 o                         
   1  -1   8       3249.71       3558.35        81.19 o                         
   2  -1   8         26.34         27.21         7.44 o                         
   3  -1   8        697.07        765.14        41.80 o                         
   4  -1   8        584.08        615.18        40.83 o                         
   5  -1   8         72.04        110.71        18.98 o                         
   6  -1   8        391.70        390.32        40.96 o                         
   7  -1   8        124.40        114.34         4.86 o                         
   8  -1   8         17.91         82.41         4.90 o                         
   9  -1   8         34.07         30.74         1.80 o                         
  10  -1   8         43.05         42.89         3.11 o                         
 -12   0   8         66.06         72.84         2.18 o                         
 -11   0   8        108.04        113.66         7.29 o                         
 -10   0   8         54.29         59.83         2.73 o                         
  -9   0   8        207.57        193.90         7.75 o                         
  -8   0   8        900.71        924.36        15.63 o                         
  -7   0   8         40.69         40.60         2.74 o                         
  -6   0   8        126.99        120.77         9.40 o                         
  -5   0   8         22.02        314.54        36.41 o                         
  -4   0   8         14.89         16.65         2.66 o                         
  -3   0   8       3939.37       3885.39        50.37 o                         
  -2   0   8         19.69         27.42         3.75 o                         
  -1   0   8         31.46         38.55         3.82 o                         
   0   0   8       2320.92       2465.80        45.67 o                         
   1   0   8       2707.51       2870.44       131.01 o                         
   2   0   8        637.38        677.51        38.41 o                         
   3   0   8        461.50        561.12        24.74 o                         
   4   0   8       1657.92       1761.03        79.10 o                         
   5   0   8         74.03         87.44        11.24 o                         
   6   0   8         46.73         32.73         2.64 o                         
   7   0   8        148.39        129.16         4.92 o                         
   8   0   8         67.06         67.57         2.87 o                         
   9   0   8         11.11         12.30         1.22 o                         
  10   0   8          3.74          2.06         0.71 o                         
 -12   1   8         28.17         33.07         1.48 o                         
 -11   1   8        132.46        122.57         3.36 o                         
 -10   1   8        122.73        135.16         3.47 o                         
  -9   1   8         77.47         67.92         2.80 o                         
  -8   1   8        237.33        243.08         5.13 o                         
  -7   1   8        388.22        368.39         8.55 o                         
  -6   1   8         53.62         50.54         6.05 o                         
  -5   1   8        450.20        498.37        21.88 o                         
  -4   1   8        203.48        180.11         9.78 o                         
  -3   1   8        362.15        377.52        22.47 o                         
  -2   1   8        319.28        343.89        10.15 o                         
  -1   1   8        107.90        125.34        14.77 o                         
   0   1   8         92.34         85.97         6.01 o                         
   1   1   8       3266.41       3359.58        47.51 o                         
   2   1   8         25.59         28.92         3.94 o                         
   3   1   8        694.42        721.71        18.42 o                         
   4   1   8        583.51        608.06        27.59 o                         
   5   1   8         72.53        122.16        13.19 o                         
   6   1   8        386.44        349.54        26.24 o                         
   7   1   8        121.26        114.46         4.06 o                         
   8   1   8         17.60         77.87         4.57 o                         
   9   1   8         34.49         29.10         1.94 o                         
  10   1   8         42.98         41.35         2.14 o                         
 -11   2   8        214.66        210.23         4.29 o                         
 -10   2   8          3.96          8.56         0.97 o                         
  -9   2   8         10.57         10.00         0.87 o                         
  -8   2   8        138.99        214.79        16.33 o                         
  -7   2   8        122.16        115.44         3.07 o                         
  -6   2   8          0.45          1.13         1.25 o                         
  -5   2   8        321.68        360.12        15.91 o                         
  -4   2   8         42.08         45.84         5.15 o                         
  -3   2   8        166.80        194.07         9.73 o                         
  -2   2   8         86.42         90.12        13.72 o                         
  -1   2   8         21.43         27.46         7.60 o                         
   0   2   8        556.66        590.84        32.58 o                         
   1   2   8        839.35        929.31        27.88 o                         
   2   2   8        242.30        246.29        11.91 o                         
   3   2   8       1724.83       1789.30        73.13 o                         
   4   2   8        389.71        417.18        24.27 o                         
   5   2   8        155.96        155.92         7.75 o                         
   6   2   8        446.00        394.25         7.84 o                         
   7   2   8         54.67         46.93         2.27 o                         
   8   2   8         66.59        122.66         6.13 o                         
   9   2   8         40.33         40.89         2.45 o                         
  10   2   8         38.00         36.23         4.52 o                         
 -11   3   8         18.81         16.34         1.97 o                         
 -10   3   8         74.51        149.64        13.06 o                         
  -9   3   8        195.16        178.54         5.49 o                         
  -8   3   8        739.35        782.30        13.11 o                         
  -7   3   8          3.95          6.98         1.23 o                         
  -6   3   8        216.94        194.16         4.17 o                         
  -5   3   8         39.90        149.74        12.12 o                         
  -4   3   8        217.67        207.83        23.94 o                         
  -3   3   8        188.05        211.15        22.70 o                         
  -2   3   8        568.78        602.30        37.10 o                         
  -1   3   8        443.36        475.59        31.64 o                         
   0   3   8        267.44        304.80        24.43 o                         
   1   3   8         19.26         31.01         5.37 o                         
   2   3   8          5.44          8.52         4.57 o                         
   3   3   8          2.60          3.43         4.15 o                         
   4   3   8        275.34        291.20        28.09 o                         
   5   3   8        145.42        259.66        13.28 o                         
   6   3   8         22.19         19.66         1.77 o                         
   7   3   8         85.01         75.46         3.11 o                         
   8   3   8        178.68        169.80         7.89 o                         
   9   3   8        151.85        160.94         9.29 o                         
 -11   4   8         23.01        115.24         4.27 o                         
 -10   4   8          9.72         41.82        18.06 o                         
  -9   4   8         31.35         29.64         1.68 o                         
  -7   4   8          1.73          2.17         0.77 o                         
  -6   4   8        233.85        201.02         3.69 o                         
  -5   4   8        330.03        289.23         8.01 o                         
  -4   4   8        142.41        146.97        21.13 o                         
  -3   4   8         13.48         54.07        14.35 o                         
  -2   4   8         15.38         38.88        10.58 o                         
  -1   4   8         95.97         83.32        14.07 o                         
   0   4   8       1050.12       1085.65        49.57 o                         
   1   4   8          8.63         12.47         3.95 o                         
   2   4   8         74.09         86.65        15.28 o                         
   3   4   8        264.01        296.77        29.37 o                         
   4   4   8         17.72         15.63         1.14 o                         
   5   4   8         35.81        218.36        35.25 o                         
   6   4   8        317.88        300.74         6.98 o                         
   7   4   8        203.87        197.01         6.18 o                         
   8   4   8         24.58         30.30         1.72 o                         
   9   4   8         74.15         72.72         2.87 o                         
 -10   5   8         56.06         49.59         2.43 o                         
  -9   5   8          6.49         11.85         4.41 o                         
  -8   5   8          4.89         24.99        10.40 o                         
  -7   5   8        120.77        106.79         3.58 o                         
  -6   5   8        554.42        512.29         7.46 o                         
  -5   5   8        893.68        802.64        17.70 o                         
  -4   5   8         77.82         78.96         2.26 o                         
  -3   5   8         10.75         16.23         5.92 o                         
  -2   5   8        181.66        190.02        23.48 o                         
  -1   5   8          2.68          1.79         4.12 o                         
   0   5   8        133.60        147.54        13.93 o                         
   1   5   8        249.84        274.66        28.67 o                         
   2   5   8         39.89         37.14         1.68 o                         
   3   5   8        368.19        376.67         5.75 o                         
   4   5   8        404.44        366.27         6.39 o                         
   5   5   8        239.11        295.66         8.23 o                         
   6   5   8        229.04        219.88         5.12 o                         
   7   5   8         80.69         74.47         2.64 o                         
   8   5   8          6.59         41.01         8.49 o                         
   9   5   8         23.53         28.29         1.18 o                         
  -9   6   8         54.39         57.00         2.18 o                         
  -8   6   8         83.29        100.29         3.56 o                         
  -7   6   8         10.09          7.94         0.88 o                         
  -6   6   8        197.42        191.47         5.34 o                         
  -5   6   8        316.75        409.63         7.56 o                         
  -4   6   8        150.96        138.33         3.36 o                         
  -3   6   8        208.56        216.11         4.31 o                         
  -2   6   8        153.01        131.59         2.77 o                         
  -1   6   8         12.72         13.42         0.93 o                         
   0   6   8         12.28         12.92         0.84 o                         
   1   6   8        112.50        113.83         3.49 o                         
   2   6   8        170.41        174.45         4.56 o                         
   3   6   8        176.50        273.56         8.15 o                         
   4   6   8        108.94        107.28         3.48 o                         
   5   6   8        165.42        158.45         3.48 o                         
   6   6   8         12.73         14.41         0.95 o                         
   7   6   8        108.20         98.91         2.39 o                         
   8   6   8         43.78         40.93         1.50 o                         
  -9   7   8        104.04         98.77         3.28 o                         
  -8   7   8         14.87         15.61         1.23 o                         
  -7   7   8        148.23        138.77         2.94 o                         
  -6   7   8         15.09         16.00         1.05 o                         
  -5   7   8         22.19        100.75        12.04 o                         
  -4   7   8        131.06        128.62         3.33 o                         
  -3   7   8         62.03         69.38         4.29 o                         
  -2   7   8        158.06        139.84         3.65 o                         
  -1   7   8        301.87        305.75         7.01 o                         
   0   7   8        321.18        284.35         5.70 o                         
   1   7   8        147.37        143.40         4.06 o                         
   2   7   8         64.81         73.98         2.84 o                         
   3   7   8         34.46         40.46         2.49 o                         
   4   7   8          7.16          3.91         0.84 o                         
   5   7   8         41.55         74.97         3.11 o                         
   6   7   8        155.64        138.28         3.32 o                         
   7   7   8         50.74         50.84         1.81 o                         
  -7   8   8          3.00          2.93         1.04 o                         
  -6   8   8        220.20        220.29         7.82 o                         
  -5   8   8         46.31         39.04         1.90 o                         
  -4   8   8        136.22        116.78         2.90 o                         
  -3   8   8         23.40         28.79         1.56 o                         
  -2   8   8        375.42        375.11         5.84 o                         
  -1   8   8          6.89          5.26         0.74 o                         
   0   8   8        233.91        252.65         8.23 o                         
   1   8   8         11.14         12.58         1.27 o                         
   2   8   8        257.89        236.85         4.84 o                         
   3   8   8         94.46         99.90         3.05 o                         
   4   8   8         59.80         58.05         2.14 o                         
   5   8   8        100.75        106.91         2.34 o                         
   6   8   8          0.54          0.80         0.39 o                         
  -6   9   8         10.22          9.28         0.79 o                         
  -5   9   8         36.93         40.84         1.39 o                         
  -4   9   8         27.64         26.29         1.08 o                         
  -3   9   8         25.00         25.51         1.14 o                         
  -2   9   8         49.65         70.51         8.47 o                         
  -1   9   8         55.49         52.92         2.17 o                         
   0   9   8         96.63         95.91         6.06 o                         
   1   9   8         53.63         48.70         2.05 o                         
   2   9   8         39.24         31.45         2.28 o                         
   3   9   8          1.69         20.32         5.72 o                         
   4   9   8         35.02         32.42         1.39 o                         
  -3  10   8         59.39         48.82         1.44 o                         
  -2  10   8         14.20         14.41         1.17 o                         
  -1  10   8         18.52         19.18         0.98 o                         
   0  10   8          4.62          6.93         0.58 o                         
   1  10   8          9.59         10.66         0.93 o                         
  -2 -10   9         18.45         27.11         4.96 o                         
  -1 -10   9          9.05          7.68         0.80 o                         
   0 -10   9          1.52          1.79         0.71 o                         
  -5  -9   9         29.83         47.44         1.82 o                         
  -4  -9   9         63.46         62.29         2.44 o                         
  -3  -9   9         16.30         31.62         6.94 o                         
  -2  -9   9         65.54         64.15         4.11 o                         
  -1  -9   9         86.18         82.79         2.86 o                         
   0  -9   9        252.40        248.94        15.03 o                         
   1  -9   9         76.35         70.39         3.20 o                         
   2  -9   9         18.72         24.68         1.60 o                         
   3  -9   9        110.99        123.59         5.78 o                         
   4  -9   9          8.60          6.47         1.19 o                         
  -7  -8   9        110.96        115.60         3.81 o                         
  -6  -8   9        210.17        218.50         3.66 o                         
  -5  -8   9        128.02        164.98         3.37 o                         
  -4  -8   9        192.23        200.70         5.36 o                         
  -3  -8   9         38.35         42.37         2.56 o                         
  -2  -8   9         15.01         17.52         1.82 o                         
  -1  -8   9         37.75         35.82         1.98 o                         
   0  -8   9        225.22        223.48         6.69 o                         
   1  -8   9         13.84         12.34         1.75 o                         
   2  -8   9        119.68        129.41         4.86 o                         
   3  -8   9          6.26         11.24         1.68 o                         
   4  -8   9         80.94         81.95         4.33 o                         
   5  -8   9         87.35         92.81         3.07 o                         
  -8  -7   9         16.73         17.84         1.12 o                         
  -7  -7   9         88.55         82.32         2.60 o                         
  -6  -7   9        320.84        319.40         5.00 o                         
  -5  -7   9         61.65         93.06         2.52 o                         
  -4  -7   9        189.70        187.33         4.17 o                         
  -3  -7   9        128.99        137.94         5.22 o                         
  -2  -7   9         30.28         29.59         2.57 o                         
  -1  -7   9        110.18         91.67         3.19 o                         
   0  -7   9        473.94        505.00        10.82 o                         
   1  -7   9        165.40        175.13         6.42 o                         
   2  -7   9        126.94        153.88         5.96 o                         
   3  -7   9        122.12        189.81        10.34 o                         
   4  -7   9         42.94         36.72         4.31 o                         
   5  -7   9         51.26         86.94         6.92 o                         
   6  -7   9         62.94         49.92         3.58 o                         
   7  -7   9         49.92         44.41         1.97 o                         
  -9  -6   9         19.81         19.52         1.98 o                         
  -8  -6   9        147.64        140.19         5.41 o                         
  -7  -6   9        137.61        131.00         4.10 o                         
  -6  -6   9         49.20         42.82         2.24 o                         
  -5  -6   9        157.06        207.07         5.32 o                         
  -4  -6   9         69.70         74.25         2.35 o                         
  -3  -6   9        397.60        400.21         6.62 o                         
  -2  -6   9          8.55          6.77         1.13 o                         
  -1  -6   9        103.64        106.33         3.29 o                         
   0  -6   9        280.13        270.77         6.14 o                         
   1  -6   9        258.00        235.94         7.06 o                         
   2  -6   9         15.47         15.10         1.65 o                         
   3  -6   9        519.27        602.97        19.00 o                         
   4  -6   9          1.89          5.38         2.21 o                         
   5  -6   9        157.14        135.34         4.84 o                         
   6  -6   9          2.99          4.65         1.12 o                         
   7  -6   9         22.55         26.33         2.39 o                         
 -10  -5   9         10.96         44.71         3.64 o                         
  -9  -5   9          7.59          6.27         0.75 o                         
  -8  -5   9         19.17         60.58        11.14 o                         
  -7  -5   9         21.49         20.70         1.56 o                         
  -6  -5   9        307.41        288.92         6.00 o                         
  -5  -5   9        318.91        328.65         5.29 o                         
  -4  -5   9        177.91        184.35         3.57 o                         
  -3  -5   9        290.82        276.47         4.28 o                         
  -2  -5   9        108.76        106.37         3.66 o                         
  -1  -5   9         37.38         34.81         3.52 o                         
   0  -5   9        244.81        229.42        29.96 o                         
   1  -5   9        524.88        518.68        10.42 o                         
   2  -5   9        276.14        261.76         9.86 o                         
   3  -5   9         97.03         99.82         6.85 o                         
   4  -5   9         27.83         20.85         1.84 o                         
   5  -5   9         28.92         65.48         6.39 o                         
   6  -5   9         93.53         84.37         3.99 o                         
   7  -5   9         46.16         46.76         2.40 o                         
   8  -5   9          6.66         16.40         1.47 o                         
 -11  -4   9         89.75         87.31         2.49 o                         
 -10  -4   9        125.85        131.38         4.16 o                         
  -9  -4   9         77.67         82.41         2.57 o                         
  -8  -4   9         22.78         77.02        14.53 o                         
  -7  -4   9        105.40         84.71         2.90 o                         
  -6  -4   9        664.98        597.96         9.99 o                         
  -5  -4   9         79.03         85.06         2.64 o                         
  -4  -4   9        658.63        637.71        45.53 o                         
  -3  -4   9        129.41        137.51        13.39 o                         
  -2  -4   9        199.27        209.71        26.65 o                         
  -1  -4   9          8.02          5.66         4.86 o                         
   0  -4   9        251.69        225.28        28.13 o                         
   1  -4   9          2.81          4.80         2.78 o                         
   2  -4   9        180.76        166.70        15.78 o                         
   3  -4   9        154.45        149.19         5.08 o                         
   4  -4   9        295.74        289.84         9.71 o                         
   5  -4   9         71.86        143.78        11.51 o                         
   6  -4   9        412.43        376.53        14.01 o                         
   7  -4   9        109.08        100.11         3.07 o                         
   8  -4   9         14.29         12.10         1.04 o                         
   9  -4   9         46.34         41.21         3.95 o                         
 -11  -3   9         29.25         27.16         2.38 o                         
 -10  -3   9         16.02         75.07        13.78 o                         
  -9  -3   9        251.11        242.76        10.00 o                         
  -8  -3   9        128.68        160.62        11.34 o                         
  -7  -3   9         83.49         87.41         5.41 o                         
  -6  -3   9        288.19        269.32         5.83 o                         
  -5  -3   9         38.51        178.25        22.96 o                         
  -4  -3   9         26.82         35.94         9.32 o                         
  -3  -3   9        411.56        400.14        21.70 o                         
  -2  -3   9        238.49        196.34        22.96 o                         
  -1  -3   9         24.12         19.40         7.43 o                         
   0  -3   9        239.88        277.73        28.14 o                         
   1  -3   9        243.80        278.35        13.80 o                         
   2  -3   9        224.30        220.02        13.46 o                         
   3  -3   9        196.74        197.35        17.12 o                         
   4  -3   9         21.76         17.93         1.86 o                         
   5  -3   9        253.46        253.43         7.21 o                         
   6  -3   9        414.71        410.21        10.46 o                         
   7  -3   9         92.56         99.88         3.41 o                         
   8  -3   9         54.62         58.14         2.09 o                         
   9  -3   9        156.07        151.03         4.28 o                         
 -11  -2   9         16.27         13.67         1.23 o                         
 -10  -2   9         28.12         35.38         2.07 o                         
  -9  -2   9         44.21         43.10         2.47 o                         
  -8  -2   9        219.54        240.10         6.03 o                         
  -7  -2   9        237.90        206.53         4.59 o                         
  -6  -2   9        193.88        164.63         5.16 o                         
  -5  -2   9        322.25        608.37        56.21 o                         
  -4  -2   9         25.17         20.54         4.65 o                         
  -3  -2   9        152.64        155.92        12.59 o                         
  -2  -2   9        162.62        155.73        12.67 o                         
  -1  -2   9         91.62         90.33        13.77 o                         
   0  -2   9        619.95        636.33        22.79 o                         
   1  -2   9         21.53         11.85         4.83 o                         
   2  -2   9        130.81        111.48        15.06 o                         
   3  -2   9        427.98        464.45        34.21 o                         
   4  -2   9         76.57         86.18        16.12 o                         
   5  -2   9        253.87        298.93         6.46 o                         
   6  -2   9        295.94        257.19        13.60 o                         
   7  -2   9        174.77        169.76         4.90 o                         
   8  -2   9         42.31         47.07         2.32 o                         
   9  -2   9        146.24        148.26         5.09 o                         
 -11  -1   9         34.27         34.51         1.33 o                         
 -10  -1   9        135.19        154.40         5.84 o                         
  -9  -1   9         90.15        101.25         7.01 o                         
  -8  -1   9        176.87        200.92         7.14 o                         
  -7  -1   9         30.25         29.37         1.51 o                         
  -6  -1   9          9.83         13.32         3.36 o                         
  -5  -1   9         92.55        146.17        10.17 o                         
  -4  -1   9        227.91        207.41        11.85 o                         
  -3  -1   9         72.74         81.19         8.86 o                         
  -2  -1   9        431.99        454.57        16.02 o                         
  -1  -1   9        121.08        114.19         6.21 o                         
   0  -1   9         75.20         83.10        10.24 o                         
   1  -1   9        198.11        219.84        19.01 o                         
   2  -1   9          2.23          3.48         2.90 o                         
   3  -1   9       1026.44       1067.25        52.00 o                         
   4  -1   9        416.43        420.08        34.93 o                         
   5  -1   9        198.52        249.01         5.61 o                         
   6  -1   9        272.85        250.91        10.48 o                         
   7  -1   9         10.71          5.82         1.35 o                         
   8  -1   9         88.02        142.01         5.82 o                         
   9  -1   9         57.48         55.28         2.23 o                         
  10  -1   9         39.33         31.06         2.26 o                         
 -11   0   9          0.03         -0.11         0.60 o                         
 -10   0   9        101.74         86.17         3.02 o                         
  -9   0   9         35.88         42.57         2.34 o                         
  -8   0   9        101.30        127.03         7.13 o                         
  -7   0   9          1.89          3.36         0.79 o                         
  -6   0   9        376.54        321.33        13.55 o                         
  -5   0   9        869.10        866.68        30.97 o                         
  -4   0   9         22.19         24.64         2.93 o                         
  -3   0   9       1512.83       1485.57        21.84 o                         
  -2   0   9        441.33        459.53        12.46 o                         
  -1   0   9        160.03        141.87         7.75 o                         
   0   0   9        219.25        218.91        13.02 o                         
   1   0   9          2.52          2.28         2.43 o                         
   2   0   9        359.81        355.80        18.75 o                         
   3   0   9        430.56        379.61        21.07 o                         
   4   0   9        296.77        296.31        19.95 o                         
   5   0   9         67.68        123.67        12.27 o                         
   6   0   9        739.35        695.78        50.01 o                         
   7   0   9          6.65          4.99         1.26 o                         
   8   0   9         29.06         49.75         2.76 o                         
   9   0   9         37.18         38.66         1.89 o                         
  10   0   9          3.96          5.42         1.13 o                         
 -11   1   9         33.49         34.79         1.94 o                         
 -10   1   9        133.91        158.45         3.26 o                         
  -9   1   9         90.73         97.39         3.53 o                         
  -8   1   9        178.33        246.03         5.58 o                         
  -7   1   9         30.08         33.03         2.69 o                         
  -6   1   9          9.98          8.31         2.73 o                         
  -5   1   9         92.40        139.36         9.65 o                         
  -4   1   9        223.98        208.70        10.78 o                         
  -3   1   9         72.19         80.69         5.95 o                         
  -2   1   9        431.74        463.36        30.91 o                         
  -1   1   9        121.07        119.85        15.40 o                         
   0   1   9         75.06         78.30         6.04 o                         
   1   1   9        196.51        219.36        10.42 o                         
   2   1   9          2.12          2.56         2.06 o                         
   3   1   9       1026.09       1047.43        33.59 o                         
   4   1   9        417.96        404.17        25.64 o                         
   5   1   9        198.12        250.41         6.54 o                         
   6   1   9        272.00        230.67        13.36 o                         
   7   1   9         10.74          4.80         0.88 o                         
   8   1   9         88.31        136.89         5.61 o                         
   9   1   9         57.62         53.14         2.35 o                         
  10   1   9         39.33         27.82         1.56 o                         
 -11   2   9         16.83         15.10         1.22 o                         
 -10   2   9         27.93         36.62         1.81 o                         
  -9   2   9         43.24         38.25         1.69 o                         
  -8   2   9        222.02        254.85         7.78 o                         
  -7   2   9        240.02        218.21         4.99 o                         
  -6   2   9        194.06        165.85         4.40 o                         
  -5   2   9        324.89        477.13        18.64 o                         
  -4   2   9         24.78         21.58         3.71 o                         
  -3   2   9        152.38        155.03        19.21 o                         
  -2   2   9        162.17        163.26        19.38 o                         
  -1   2   9         90.41         92.40        13.93 o                         
   0   2   9        618.96        613.63        23.62 o                         
   1   2   9         21.48         10.88         3.47 o                         
   2   2   9        129.92        114.72         8.48 o                         
   3   2   9        434.32        484.63        23.37 o                         
   4   2   9         75.88         79.35        14.64 o                         
   5   2   9        254.80        317.55        12.52 o                         
   6   2   9        295.66        245.58         9.15 o                         
   7   2   9        175.37        160.79         4.14 o                         
   8   2   9         43.07         48.14         2.26 o                         
   9   2   9        147.09        149.56         6.48 o                         
 -11   3   9         28.79         50.83         3.10 o                         
 -10   3   9         16.20         80.77         5.46 o                         
  -9   3   9        253.53        235.88         7.47 o                         
  -8   3   9        129.83        198.12         4.54 o                         
  -7   3   9         82.58         91.18         2.52 o                         
  -6   3   9        292.73        267.31         4.65 o                         
  -5   3   9         38.19        162.87        22.71 o                         
  -4   3   9         27.03         43.19        12.62 o                         
  -3   3   9        414.33        408.96        33.21 o                         
  -2   3   9        237.71        203.22        22.33 o                         
  -1   3   9         23.48         20.78         7.14 o                         
   0   3   9        238.36        294.21        17.75 o                         
   1   3   9        245.55        269.15        16.66 o                         
   2   3   9        219.66        225.55        22.47 o                         
   3   3   9        197.19        211.90        22.99 o                         
   4   3   9         21.24         15.60         1.21 o                         
   5   3   9        250.59        245.41         5.07 o                         
   6   3   9        417.66        400.90         9.12 o                         
   7   3   9         92.12         97.96         3.50 o                         
   8   3   9         54.54         60.61         3.02 o                         
   9   3   9        157.34        151.83        10.16 o                         
 -11   4   9         90.13         88.49         4.33 o                         
 -10   4   9        126.79        174.29         4.40 o                         
  -9   4   9         77.44         83.83         2.61 o                         
  -8   4   9         22.39        114.11         6.60 o                         
  -7   4   9        104.26         83.90         2.35 o                         
  -6   4   9        665.36        595.53         8.40 o                         
  -5   4   9         79.61         87.66         2.14 o                         
  -4   4   9        657.54        572.94        43.37 o                         
  -3   4   9        131.65        125.30        19.36 o                         
  -2   4   9        199.51        214.13        24.43 o                         
  -1   4   9          8.60          8.26         6.38 o                         
   0   4   9        252.05        254.13        26.31 o                         
   1   4   9          2.60          6.56         4.45 o                         
   2   4   9        180.14        179.58        22.12 o                         
   3   4   9        152.91        141.75         5.09 o                         
   4   4   9        292.16        274.19         4.84 o                         
   5   4   9         73.31        161.25        12.69 o                         
   6   4   9        415.18        365.76         7.30 o                         
   7   4   9        110.03        101.88         3.95 o                         
   8   4   9         14.14         11.54         1.02 o                         
   9   4   9         45.30         40.25         1.48 o                         
 -10   5   9         11.67         41.22         2.14 o                         
  -9   5   9          7.90          7.96         1.21 o                         
  -8   5   9         19.46         78.61        15.84 o                         
  -7   5   9         21.26         19.39         1.50 o                         
  -6   5   9        304.86        295.34         7.27 o                         
  -5   5   9        316.03        328.43         6.20 o                         
  -4   5   9        176.49        183.20         4.40 o                         
  -3   5   9        293.93        293.18         5.26 o                         
  -2   5   9        109.12        112.09         2.77 o                         
  -1   5   9         36.52         34.68         2.51 o                         
   0   5   9        244.62        225.68         5.78 o                         
   1   5   9        529.47        525.76        10.33 o                         
   2   5   9        274.82        274.11         6.22 o                         
   3   5   9         98.00         95.19         2.89 o                         
   4   5   9         27.54         21.17         1.59 o                         
   5   5   9         28.17         70.31         6.63 o                         
   6   5   9         94.56         93.87         4.25 o                         
   7   5   9         45.40         39.28         1.79 o                         
   8   5   9          6.53         13.10         1.21 o                         
  -9   6   9         19.30         21.37         1.72 o                         
  -8   6   9        149.68        143.14         3.71 o                         
  -7   6   9        135.76        127.57         5.32 o                         
  -6   6   9         50.05         44.49         1.71 o                         
  -5   6   9        156.48        199.59         6.18 o                         
  -4   6   9         68.63         74.52         2.31 o                         
  -3   6   9        397.46        412.94         5.70 o                         
  -2   6   9          8.63          6.63         0.80 o                         
  -1   6   9        102.80        108.73         2.55 o                         
   0   6   9        279.81        261.09         6.88 o                         
   1   6   9        259.69        239.90         8.53 o                         
   2   6   9         15.40         15.98         1.30 o                         
   3   6   9        519.98        594.31        12.94 o                         
   4   6   9          1.88          1.73         0.74 o                         
   5   6   9        155.84        130.65         3.60 o                         
   6   6   9          2.92          2.98         0.60 o                         
   7   6   9         22.16         25.69         1.37 o                         
  -8   7   9         16.59         18.14         1.25 o                         
  -7   7   9         90.51         79.51         2.48 o                         
  -6   7   9        324.98        313.77         7.39 o                         
  -5   7   9         63.51         87.22         2.40 o                         
  -4   7   9        191.73        183.18         4.99 o                         
  -3   7   9        128.07        138.11         3.16 o                         
  -2   7   9         30.61         26.86         1.35 o                         
  -1   7   9        110.06         94.86         2.43 o                         
   0   7   9        473.21        494.78         9.75 o                         
   1   7   9        165.10        171.32         8.14 o                         
   2   7   9        128.77        151.30         7.71 o                         
   3   7   9        124.59        187.05         7.67 o                         
   4   7   9         43.74         34.54         1.80 o                         
   5   7   9         51.04         82.70         3.03 o                         
   6   7   9         62.52         53.22         1.90 o                         
   7   7   9         49.09         46.54         1.68 o                         
  -7   8   9        111.65        110.95         3.57 o                         
  -6   8   9        209.34        208.30         5.30 o                         
  -5   8   9        128.38        160.57         3.08 o                         
  -4   8   9        188.46        194.40         4.36 o                         
  -3   8   9         39.15         42.01         1.81 o                         
  -2   8   9         15.50         22.59         3.02 o                         
  -1   8   9         37.32         36.89         1.60 o                         
   0   8   9        225.52        244.48        10.80 o                         
   1   8   9         13.94         13.06         1.26 o                         
   2   8   9        118.97        116.86         3.23 o                         
   3   8   9          6.18          7.38         1.72 o                         
   4   8   9         82.33         86.67         2.43 o                         
   5   8   9         87.89         93.48         2.28 o                         
  -5   9   9         30.63         39.20         2.55 o                         
  -4   9   9         63.10         58.73         1.71 o                         
  -3   9   9         15.69         30.11         6.71 o                         
  -2   9   9         67.43         60.78         1.89 o                         
  -1   9   9         86.23         86.18         3.23 o                         
   0   9   9        252.62        266.92        19.27 o                         
   1   9   9         75.51         69.88         2.28 o                         
   2   9   9         19.30         29.19         2.73 o                         
   3   9   9        112.79        117.00         7.39 o                         
   4   9   9          8.80          8.32         1.19 o                         
  -2  10   9         18.35         16.17         1.18 o                         
  -1  10   9          8.77          7.35         0.59 o                         
   0  10   9          1.46          1.46         0.30 o                         
  -5  -9  10         33.80         31.74         1.34 o                         
  -4  -9  10          9.78         11.37         1.06 o                         
  -3  -9  10         72.08         83.71         2.87 o                         
  -2  -9  10         43.72         49.17         2.87 o                         
  -1  -9  10         24.88         23.94         2.36 o                         
   0  -9  10         56.34         58.47         2.87 o                         
   1  -9  10         23.90         20.03         1.35 o                         
   2  -9  10         18.26         18.44         1.27 o                         
   3  -9  10         50.71         47.03         3.20 o                         
  -7  -8  10         30.44         34.50         2.78 o                         
  -6  -8  10         26.71         26.28         1.77 o                         
  -5  -8  10         46.07         49.45         2.30 o                         
  -4  -8  10        170.05        173.52         4.75 o                         
  -3  -8  10         86.98         87.69         6.43 o                         
  -2  -8  10          7.10         10.80         1.89 o                         
  -1  -8  10         22.95         14.23         1.52 o                         
   0  -8  10         71.79         76.72         4.07 o                         
   1  -8  10          6.73          6.41         1.27 o                         
   2  -8  10        255.07        242.43         5.21 o                         
   3  -8  10         26.71         24.86         1.55 o                         
   4  -8  10         14.96         13.07         1.00 o                         
   5  -8  10         88.38         94.15         3.69 o                         
  -8  -7  10         36.27         43.54         1.96 o                         
  -7  -7  10         21.78         27.93         1.72 o                         
  -6  -7  10         92.94         95.82         2.47 o                         
  -5  -7  10         48.48         63.82         2.02 o                         
  -4  -7  10        108.96        114.90         3.66 o                         
  -3  -7  10         72.83         85.65         3.71 o                         
  -2  -7  10       1020.31        978.12        13.49 o                         
  -1  -7  10        215.57        225.98         7.32 o                         
   0  -7  10        446.47        487.11        10.63 o                         
   1  -7  10        123.78        123.53         5.38 o                         
   2  -7  10         47.09         45.66         3.14 o                         
   3  -7  10        182.43        225.32        10.87 o                         
   4  -7  10          1.70          2.89         1.02 o                         
   5  -7  10         60.25        111.57         5.97 o                         
   6  -7  10          0.14         -0.68         0.68 o                         
  -9  -6  10         66.45         72.74         3.20 o                         
  -8  -6  10        102.35        102.84         5.57 o                         
  -7  -6  10        140.34        122.80         4.12 o                         
  -6  -6  10          6.78         11.14         1.04 o                         
  -5  -6  10        293.01        331.54         5.05 o                         
  -4  -6  10         31.05         29.26         1.64 o                         
  -3  -6  10        479.61        493.49         7.51 o                         
  -2  -6  10         65.46         63.10         2.73 o                         
  -1  -6  10        260.13        257.49         8.41 o                         
   0  -6  10        107.38        111.97         4.90 o                         
   1  -6  10         30.75         33.66         2.78 o                         
   2  -6  10         47.60         39.38         2.51 o                         
   3  -6  10         54.43         69.55         5.99 o                         
   4  -6  10         46.53         49.36         5.01 o                         
   5  -6  10         19.07         39.34         7.32 o                         
   6  -6  10         12.71          9.32         1.18 o                         
   7  -6  10          4.03          5.82         0.81 o                         
 -10  -5  10         21.23         36.70         5.00 o                         
  -9  -5  10          6.21          7.71         0.95 o                         
  -8  -5  10         23.89         54.75         2.63 o                         
  -7  -5  10        167.62        163.07         5.08 o                         
  -6  -5  10         55.35         52.21         2.42 o                         
  -5  -5  10        163.28        355.59        12.06 o                         
  -4  -5  10        249.08        253.37         4.28 o                         
  -3  -5  10        285.49        290.74         5.53 o                         
  -2  -5  10         29.04         28.83         2.17 o                         
  -1  -5  10         18.71         14.27         1.75 o                         
   0  -5  10          1.06          3.52         0.87 o                         
   1  -5  10         77.41         76.77         6.13 o                         
   2  -5  10        189.74        184.79         5.99 o                         
   3  -5  10        515.10        481.91        11.72 o                         
   4  -5  10         28.46         26.67         2.00 o                         
   5  -5  10         16.11         28.59         2.49 o                         
   6  -5  10         14.28         15.63         1.56 o                         
   7  -5  10         47.62         47.35         2.59 o                         
   8  -5  10         11.39         15.15         1.23 o                         
 -10  -4  10        182.37        206.12         5.05 o                         
  -9  -4  10         21.14         24.23         1.79 o                         
  -8  -4  10        298.29        259.04         6.51 o                         
  -7  -4  10         38.05         46.38         2.31 o                         
  -6  -4  10        115.39         92.86         2.82 o                         
  -5  -4  10        163.83        260.15         6.03 o                         
  -4  -4  10        177.93        173.48         3.39 o                         
  -3  -4  10         44.02         46.19         7.92 o                         
  -2  -4  10          0.68         15.41         7.57 o                         
  -1  -4  10         61.87         49.12        12.72 o                         
   0  -4  10        648.22        573.32        46.14 o                         
   1  -4  10        312.34        258.17        31.54 o                         
   2  -4  10        377.37        368.09         8.66 o                         
   3  -4  10        420.56        443.16        11.25 o                         
   4  -4  10        632.00        604.00        13.02 o                         
   5  -4  10         88.21         89.29         3.65 o                         
   6  -4  10         31.34         34.37         2.00 o                         
   7  -4  10         16.15         19.93         1.38 o                         
   8  -4  10         13.64         28.11         1.35 o                         
 -11  -3  10         13.30         15.70         0.98 o                         
 -10  -3  10        109.84        102.51         3.75 o                         
  -9  -3  10         27.48         25.94         1.93 o                         
  -8  -3  10         32.07         53.15         2.89 o                         
  -7  -3  10        671.26        606.77        12.58 o                         
  -6  -3  10        362.25        343.87         6.27 o                         
  -5  -3  10         54.72        154.45         9.53 o                         
  -4  -3  10        108.18        109.42        17.54 o                         
  -3  -3  10        293.57        285.37        19.17 o                         
  -2  -3  10        508.78        514.13        39.04 o                         
  -1  -3  10        166.73        152.76        21.53 o                         
   0  -3  10          1.22          5.22         3.73 o                         
   1  -3  10         78.14         78.51        16.23 o                         
   2  -3  10        732.15        714.17        57.05 o                         
   3  -3  10         61.00         70.91         4.52 o                         
   4  -3  10        158.61        157.47         4.53 o                         
   5  -3  10         12.59         68.06         3.73 o                         
   6  -3  10        176.89        183.83         6.72 o                         
   7  -3  10        204.62        193.90         6.18 o                         
   8  -3  10         24.27         33.67         1.82 o                         
   9  -3  10          1.10          0.66         0.51 o                         
 -11  -2  10         17.22          5.49         1.25 o                         
 -10  -2  10         90.40         96.31         3.26 o                         
  -9  -2  10         94.29         86.00         4.00 o                         
  -8  -2  10        170.60        179.23         7.80 o                         
  -7  -2  10         50.79         48.23         2.32 o                         
  -6  -2  10        138.91        115.14         3.56 o                         
  -5  -2  10        151.07        142.97        14.19 o                         
  -4  -2  10        171.74        140.66        12.72 o                         
  -3  -2  10         99.94        111.46         9.28 o                         
  -2  -2  10         76.17         66.32         6.85 o                         
  -1  -2  10         34.31         26.90         7.98 o                         
   0  -2  10        566.64        639.77        41.00 o                         
   1  -2  10        201.87        234.70        25.97 o                         
   2  -2  10         51.27         58.77         8.85 o                         
   3  -2  10        221.53        266.39        26.86 o                         
   4  -2  10        120.99        116.99         4.94 o                         
   6  -2  10        129.13        110.71         5.05 o                         
   7  -2  10          0.39          1.85         0.88 o                         
   8  -2  10         11.34         38.91         2.42 o                         
   9  -2  10          7.01          3.65         0.67 o                         
 -11  -1  10        111.45         98.86         2.38 o                         
 -10  -1  10        248.44        249.01         5.30 o                         
  -9  -1  10         82.38         76.94         3.16 o                         
  -8  -1  10         24.14         29.67         2.89 o                         
  -7  -1  10         26.60         31.40         2.00 o                         
  -6  -1  10        139.37        137.05         3.85 o                         
  -5  -1  10         67.23        154.51        14.19 o                         
  -4  -1  10        194.62        175.04        11.36 o                         
  -3  -1  10        183.12        181.40        13.95 o                         
  -2  -1  10        361.40        355.93        14.93 o                         
  -1  -1  10        298.72        280.46        10.30 o                         
   0  -1  10        289.45        309.92        24.22 o                         
   1  -1  10        118.48        144.04        11.34 o                         
   2  -1  10        103.82        101.70        15.08 o                         
   3  -1  10        623.55        642.27        41.84 o                         
   4  -1  10         74.53         64.21         2.76 o                         
   5  -1  10        139.98        175.35         7.82 o                         
   6  -1  10          3.17          2.85         1.75 o                         
   7  -1  10         34.21         36.60         2.74 o                         
   8  -1  10        368.24        406.14         6.90 o                         
   9  -1  10         89.70         85.01         2.78 o                         
 -11   0  10        303.52        321.22         5.38 o                         
 -10   0  10          3.90          0.20         0.47 o                         
  -9   0  10         26.34         24.77         1.86 o                         
  -7   0  10          4.24          1.30         0.66 o                         
  -6   0  10         18.34         17.72         2.14 o                         
  -4   0  10          5.29          4.20         1.42 o                         
  -3   0  10       1018.53        984.63        24.78 o                         
  -2   0  10         15.58         24.56         4.36 o                         
  -1   0  10       1083.06       1122.14        33.49 o                         
   0   0  10         11.57         24.04         4.61 o                         
   1   0  10        345.81        323.91        18.09 o                         
   2   0  10          5.29         13.63         3.32 o                         
   3   0  10        111.34         93.03         8.90 o                         
   4   0  10        429.31        394.76        11.14 o                         
   5   0  10        322.12        615.42        18.15 o                         
   6   0  10       1246.01       1083.39        71.86 o                         
   7   0  10         15.08         11.74         1.69 o                         
   8   0  10          0.75         20.33         1.71 o                         
   9   0  10         15.95         10.49         1.10 o                         
 -11   1  10        112.46        101.54         2.85 o                         
 -10   1  10        248.00        234.52         4.00 o                         
  -9   1  10         83.05         76.24         2.11 o                         
  -8   1  10         24.31         33.86         2.94 o                         
  -7   1  10         27.34         31.95         1.47 o                         
  -6   1  10        138.84        142.78         3.18 o                         
  -5   1  10         67.63        133.49         9.52 o                         
  -4   1  10        194.84        184.83        10.16 o                         
  -3   1  10        182.74        212.35        22.95 o                         
  -2   1  10        360.43        342.06        28.24 o                         
  -1   1  10        300.66        283.63        25.01 o                         
   0   1  10        291.03        306.98        26.33 o                         
   1   1  10        118.72        131.72        11.54 o                         
   2   1  10        103.28         96.93        10.40 o                         
   3   1  10        624.71        615.88        26.81 o                         
   4   1  10         74.65         64.94         5.72 o                         
   5   1  10        138.84        170.68         5.78 o                         
   6   1  10          3.28          3.05         1.16 o                         
   7   1  10         33.90         36.94         1.96 o                         
   8   1  10        367.85        427.00        11.80 o                         
   9   1  10         89.70         81.19         4.14 o                         
 -11   2  10         18.18          7.30         0.91 o                         
 -10   2  10         88.89         92.10         2.36 o                         
  -9   2  10         94.33         84.32         2.22 o                         
  -8   2  10        169.85        178.57         5.04 o                         
  -7   2  10         50.96         47.27         1.63 o                         
  -6   2  10        139.93        113.79         2.57 o                         
  -5   2  10        148.93        137.17         9.86 o                         
  -4   2  10        171.32        154.43         9.62 o                         
  -3   2  10        100.87        143.14        19.95 o                         
  -2   2  10         75.86         75.99        13.81 o                         
  -1   2  10         34.50         24.51         7.73 o                         
   0   2  10        567.91        600.60        38.23 o                         
   1   2  10        200.84        224.96        14.62 o                         
   2   2  10         50.56         51.97        10.19 o                         
   3   2  10        222.21        247.40        25.47 o                         
   4   2  10        120.63        116.58         4.21 o                         
   5   2  10         82.98        243.09         9.40 o                         
   6   2  10        129.98        103.38         4.10 o                         
   7   2  10          0.39          0.71         0.70 o                         
   8   2  10         11.35         34.62         3.98 o                         
   9   2  10          6.60          3.26         0.63 o                         
 -11   3  10         13.46         48.28        27.87 o                         
 -10   3  10        111.06         98.66         4.86 o                         
  -9   3  10         27.17         23.73         1.50 o                         
  -8   3  10         31.37         74.31         7.08 o                         
  -7   3  10        665.77        604.61         9.46 o                         
  -6   3  10        364.98        332.08         8.15 o                         
  -5   3  10         54.87        171.23         7.06 o                         
  -4   3  10        109.82         93.40        16.87 o                         
  -3   3  10        295.18        262.89        27.93 o                         
  -2   3  10        508.59        529.39        38.24 o                         
  -1   3  10        165.46        177.94        21.32 o                         
   0   3  10          1.20          5.36         5.99 o                         
   1   3  10         77.49         84.17         9.70 o                         
   2   3  10        726.27        750.06        41.98 o                         
   3   3  10         60.62         71.48         4.59 o                         
   4   3  10        160.77        159.05         4.07 o                         
   5   3  10         12.20         91.43        11.63 o                         
   6   3  10        177.09        175.42         5.29 o                         
   7   3  10        206.18        198.60         4.83 o                         
   8   3  10         25.23         32.28         1.44 o                         
   9   3  10          1.01         -0.22         0.22 o                         
 -10   4  10        183.07        284.61        26.03 o                         
  -9   4  10         20.75         22.20         1.59 o                         
  -8   4  10        299.69        264.53         4.48 o                         
  -7   4  10         38.77         45.55         1.68 o                         
  -6   4  10        115.45         90.81         2.34 o                         
  -5   4  10        165.33        274.31         9.58 o                         
  -4   4  10        178.37        185.01         3.48 o                         
  -3   4  10         44.50         49.06        13.10 o                         
  -2   4  10          0.53          0.92         2.86 o                         
  -1   4  10         61.67         65.62        13.67 o                         
   0   4  10        649.26        680.97        56.50 o                         
   1   4  10        309.16        309.71        28.71 o                         
   2   4  10        379.51        352.33        10.87 o                         
   3   4  10        423.21        418.10        10.32 o                         
   4   4  10        630.26        602.35         8.56 o                         
   5   4  10         89.29        100.42         3.70 o                         
   6   4  10         31.18         34.37         2.32 o                         
   7   4  10         16.65         19.02         1.40 o                         
   8   4  10         14.28         24.04         1.51 o                         
 -10   5  10         21.72         28.39         1.93 o                         
  -9   5  10          6.46          8.32         0.95 o                         
  -8   5  10         23.54         50.32         6.60 o                         
  -7   5  10        168.27        161.95         3.74 o                         
  -6   5  10         55.05         51.22         1.61 o                         
  -5   5  10        165.12        390.94        21.41 o                         
  -4   5  10        250.20        252.21         3.62 o                         
  -3   5  10        285.76        288.29         4.03 o                         
  -2   5  10         28.93         27.40         1.23 o                         
  -1   5  10         19.47         16.13         0.88 o                         
   0   5  10          1.03          3.62         0.63 o                         
   1   5  10         75.81         71.87         2.18 o                         
   2   5  10        189.51        181.14         4.36 o                         
   3   5  10        514.48        469.78         9.02 o                         
   4   5  10         28.36         25.20         1.75 o                         
   5   5  10         15.65         27.92         2.64 o                         
   6   5  10         14.35         14.24         2.89 o                         
   7   5  10         47.91         41.57         1.90 o                         
   8   5  10         11.84         14.02         0.91 o                         
  -9   6  10         66.52         72.76         2.87 o                         
  -8   6  10        102.79         97.35         3.79 o                         
  -7   6  10        139.14        117.04         4.57 o                         
  -6   6  10          6.76          8.86         0.83 o                         
  -5   6  10        293.27        329.55         4.78 o                         
  -4   6  10         30.47         29.92         1.73 o                         
  -3   6  10        479.48        465.71         8.30 o                         
  -2   6  10         65.24         61.16         1.81 o                         
  -1   6  10        257.15        262.83         4.63 o                         
   0   6  10        108.14        112.82         2.81 o                         
   1   6  10         31.24         32.11         1.71 o                         
   2   6  10         47.95         41.74         1.94 o                         
   3   6  10         56.48         72.25         2.89 o                         
   4   6  10         46.47         47.48         2.23 o                         
   5   6  10         19.17         48.07         2.89 o                         
   6   6  10         13.29          7.73         1.04 o                         
   7   6  10          4.34          4.63         0.59 o                         
  -8   7  10         36.20         42.58         1.76 o                         
  -7   7  10         20.78         25.28         1.18 o                         
  -6   7  10         94.78         92.40         2.86 o                         
  -5   7  10         48.76         60.14         2.21 o                         
  -4   7  10        108.54        120.40         3.40 o                         
  -3   7  10         71.42         82.41         2.19 o                         
  -2   7  10       1018.37        952.14        15.07 o                         
  -1   7  10        217.20        220.50         5.45 o                         
   0   7  10        446.57        474.05        10.45 o                         
   1   7  10        122.11        123.51         3.93 o                         
   2   7  10         47.22         47.10         2.64 o                         
   3   7  10        184.59        221.84         6.45 o                         
   4   7  10          1.56          2.68         0.88 o                         
   5   7  10         60.17         83.02         3.81 o                         
   6   7  10          0.16          1.21         0.50 o                         
  -7   8  10         31.03         32.31         2.60 o                         
  -6   8  10         26.36         26.10         1.16 o                         
  -5   8  10         47.25         48.26         1.52 o                         
  -4   8  10        172.16        172.74         3.14 o                         
  -3   8  10         87.80         84.85         2.87 o                         
  -2   8  10          6.87         10.09         1.31 o                         
  -1   8  10         22.99         13.38         1.08 o                         
   0   8  10         70.83         73.25         3.91 o                         
   1   8  10          6.91          5.38         1.09 o                         
   2   8  10        255.33        226.46         8.70 o                         
   3   8  10         27.53         29.14         1.82 o                         
   4   8  10         14.65         12.60         0.89 o                         
   5   8  10         90.73         93.70         2.26 o                         
  -5   9  10         34.24         34.50         1.27 o                         
  -4   9  10          9.60         10.07         0.77 o                         
  -3   9  10         73.09         77.73         1.82 o                         
  -2   9  10         41.51         41.82         1.43 o                         
  -1   9  10         25.83         26.83         1.38 o                         
   0   9  10         55.76         62.03         5.17 o                         
   1   9  10         23.09         18.17         1.26 o                         
   2   9  10         17.71         21.38         3.62 o                         
   3   9  10         51.45         46.52         2.89 o                         
  -4  -9  11         49.84         46.42         2.18 o                         
  -3  -9  11         49.84         51.35         2.85 o                         
  -2  -9  11         65.45         61.28         2.94 o                         
  -1  -9  11         16.68         23.00         1.44 o                         
   0  -9  11         14.76         13.69         1.12 o                         
   1  -9  11         80.99         78.42         2.06 o                         
   2  -9  11        130.51        129.00         5.36 o                         
  -6  -8  11        260.32        246.67         8.38 o                         
  -5  -8  11         33.92         68.29         3.05 o                         
  -4  -8  11        131.80        131.94         4.28 o                         
  -3  -8  11         39.05         37.45         2.26 o                         
  -2  -8  11         30.16         47.35         7.76 o                         
  -1  -8  11         33.34         38.10         2.78 o                         
   0  -8  11        246.36        269.69         6.04 o                         
   1  -8  11         45.35         49.50         2.61 o                         
   2  -8  11         95.35         79.93         2.69 o                         
   3  -8  11         70.90         66.97         3.57 o                         
   4  -8  11         41.33         35.17         1.35 o                         
  -8  -7  11         69.95         83.33         5.03 o                         
  -7  -7  11        188.79        199.53        18.52 o                         
  -6  -7  11          4.08          4.04         0.63 o                         
  -5  -7  11         90.15        110.12         3.07 o                         
  -4  -7  11        306.81        317.74         6.97 o                         
  -3  -7  11        296.77        309.49         7.11 o                         
  -2  -7  11         69.50         63.04         3.91 o                         
  -1  -7  11        175.87        157.22         5.95 o                         
   0  -7  11        468.32        464.11        32.46 o                         
   1  -7  11         73.06         79.17         4.23 o                         
   2  -7  11         85.28         70.06         2.95 o                         
   3  -7  11          0.38          7.98         2.69 o                         
   4  -7  11          7.42          7.65         1.37 o                         
   5  -7  11         39.12         36.22         4.38 o                         
  -9  -6  11         60.85         62.25         4.62 o                         
  -8  -6  11         22.94         42.72         4.75 o                         
  -7  -6  11         81.23         84.13         3.89 o                         
  -6  -6  11         13.52         15.78         1.06 o                         
  -5  -6  11         37.92         95.92         2.94 o                         
  -4  -6  11         46.03         35.08         1.75 o                         
  -3  -6  11        752.42        776.64        22.03 o                         
  -2  -6  11         32.67         33.12         2.90 o                         
  -1  -6  11       1040.43       1024.37        17.04 o                         
   0  -6  11        395.37        388.34         7.50 o                         
   1  -6  11        503.72        475.17        10.86 o                         
   2  -6  11         15.64         19.49         1.56 o                         
   3  -6  11        104.98        133.66         6.17 o                         
   4  -6  11         15.58          9.88         2.55 o                         
   5  -6  11         43.43         63.02         3.32 o                         
   6  -6  11          2.94          3.03         0.66 o                         
 -10  -5  11         17.23         24.00         2.06 o                         
  -9  -5  11         13.95         16.38         1.18 o                         
  -8  -5  11        133.85        157.34         4.10 o                         
  -7  -5  11        105.46        116.65         5.26 o                         
  -6  -5  11        111.83         95.47         2.90 o                         
  -5  -5  11        181.55        254.72         4.82 o                         
  -4  -5  11        142.92        136.84         3.45 o                         
  -3  -5  11        108.32        103.91         3.31 o                         
  -2  -5  11        332.80        311.82         8.35 o                         
  -1  -5  11        428.12        416.72         9.91 o                         
   0  -5  11        358.68        361.19         9.24 o                         
   1  -5  11        967.61        913.09        15.78 o                         
   2  -5  11        127.40        119.93         4.08 o                         
   3  -5  11        172.97        150.46         6.41 o                         
   4  -5  11         16.26         12.69         1.47 o                         
   5  -5  11         62.48         58.74         2.98 o                         
   6  -5  11         15.99         13.81         1.38 o                         
   7  -5  11         16.35         17.21         1.40 o                         
 -10  -4  11        126.38        128.07         3.61 o                         
  -9  -4  11         28.39         24.92         1.68 o                         
  -8  -4  11         31.11         33.97         2.11 o                         
  -7  -4  11         27.34         27.75         1.82 o                         
  -6  -4  11        327.46        301.31         5.82 o                         
  -5  -4  11        446.91        435.89         5.62 o                         
  -4  -4  11        279.24        275.11         4.75 o                         
  -3  -4  11          7.13         10.50         1.18 o                         
  -2  -4  11         28.86         32.98         1.75 o                         
  -1  -4  11         41.09         43.39         3.32 o                         
   0  -4  11        311.12        320.75        10.90 o                         
   1  -4  11        106.71        102.76         3.39 o                         
   2  -4  11         58.78         70.90         3.85 o                         
   3  -4  11         79.71         89.68         7.10 o                         
   4  -4  11        538.87        502.61        11.81 o                         
   5  -4  11         18.91         27.20         1.73 o                         
   6  -4  11        168.88        177.41         4.33 o                         
   7  -4  11          9.01          8.66         0.89 o                         
   8  -4  11          1.48         27.80         2.69 o                         
 -11  -3  11         12.02         12.46         1.47 o                         
 -10  -3  11          3.21         45.45         3.27 o                         
  -9  -3  11         44.61         35.86         2.49 o                         
  -8  -3  11         38.62         46.98         3.12 o                         
  -7  -3  11        563.18        534.42         9.27 o                         
  -6  -3  11        139.26        127.33         3.27 o                         
  -5  -3  11        295.19        331.79         5.85 o                         
  -4  -3  11         40.46         42.76         1.98 o                         
  -3  -3  11         53.12         43.78         7.54 o                         
  -2  -3  11        168.48        176.73        16.13 o                         
  -1  -3  11        121.16        106.41        18.44 o                         
   0  -3  11        142.96        125.92        20.64 o                         
   1  -3  11         47.94         48.11        13.97 o                         
   2  -3  11        127.74        124.83         6.34 o                         
   3  -3  11          1.76          6.64         2.68 o                         
   4  -3  11        296.64        288.29         8.20 o                         
   6  -3  11         45.77         47.06         2.21 o                         
   7  -3  11         28.12         36.56         1.67 o                         
   8  -3  11         34.26         41.81         1.79 o                         
 -11  -2  11        114.61        103.05         3.98 o                         
 -10  -2  11         45.94         46.12         1.79 o                         
  -9  -2  11         16.88         11.91         1.54 o                         
  -8  -2  11         39.12         51.55         2.80 o                         
  -7  -2  11        188.32        182.15         7.96 o                         
  -6  -2  11        190.73        176.72         4.62 o                         
  -5  -2  11         48.80        100.03         4.36 o                         
  -4  -2  11        294.02        273.68        15.07 o                         
  -3  -2  11        144.39        122.46        12.29 o                         
  -2  -2  11        115.32        106.70         9.03 o                         
  -1  -2  11         28.20         26.78         6.08 o                         
   0  -2  11        110.90        106.41        10.28 o                         
   1  -2  11        602.83        662.99        39.18 o                         
   2  -2  11         27.95         31.10         6.63 o                         
   3  -2  11         62.07         64.14         4.32 o                         
   4  -2  11        360.83        299.69         7.51 o                         
   5  -2  11        192.17        241.87         6.08 o                         
   6  -2  11        114.61        127.60         5.05 o                         
   7  -2  11         21.97         30.10         1.89 o                         
   8  -2  11         44.79         57.31         2.61 o                         
   9  -2  11        142.84        141.31         4.33 o                         
 -11  -1  11         36.44         37.64         1.90 o                         
 -10  -1  11         53.41         80.71         2.51 o                         
  -9  -1  11        166.34        183.52         3.91 o                         
  -8  -1  11        102.72        133.63        13.28 o                         
  -7  -1  11        184.76        168.71         3.91 o                         
  -6  -1  11         91.96         76.82         2.64 o                         
  -5  -1  11        196.05        243.09        14.53 o                         
  -4  -1  11        125.16        107.14         9.10 o                         
  -3  -1  11         50.24         44.34         5.70 o                         
  -2  -1  11        415.70        374.66        19.78 o                         
  -1  -1  11        150.46        121.66        12.08 o                         
   0  -1  11         87.32         98.87         8.31 o                         
   1  -1  11        164.17        190.94        19.31 o                         
   2  -1  11        144.46        132.49        12.48 o                         
   3  -1  11        277.18        295.93         9.14 o                         
   4  -1  11        327.39        322.96         8.06 o                         
   5  -1  11        101.50        247.12         7.35 o                         
   6  -1  11         53.23         47.05         3.02 o                         
   7  -1  11        180.13        167.35         6.55 o                         
   8  -1  11        279.57        277.08         5.29 o                         
   9  -1  11          7.58         10.19         1.05 o                         
 -11   0  11        172.17        152.83         3.35 o                         
 -10   0  11        235.95        312.53         4.41 o                         
  -9   0  11          0.01          0.71         0.54 o                         
  -8   0  11         18.53         12.09         1.08 o                         
  -7   0  11         30.47         42.70         1.80 o                         
  -6   0  11          4.55          4.87         1.17 o                         
  -5   0  11         24.31         66.08        10.97 o                         
  -4   0  11         31.86         34.35         7.71 o                         
  -3   0  11          3.09          0.34         2.30 o                         
  -2   0  11        269.03        248.80        25.06 o                         
  -1   0  11        568.92        591.60        25.41 o                         
   0   0  11          3.34          2.09         1.90 o                         
   1   0  11        121.91        132.40        12.16 o                         
   2   0  11        148.56        150.58        13.59 o                         
   3   0  11         66.76         70.28         9.73 o                         
   4   0  11        473.15        442.57         9.54 o                         
   5   0  11        159.69        307.95         8.81 o                         
   6   0  11          3.18          4.56         1.09 o                         
   7   0  11         35.37         36.62         2.64 o                         
   8   0  11          3.19          2.44         0.77 o                         
   9   0  11         10.02          9.90         2.02 o                         
 -11   1  11         36.03         41.19         1.51 o                         
 -10   1  11         52.50         81.66         2.22 o                         
  -9   1  11        168.44        169.34         4.00 o                         
  -8   1  11        102.81        161.61        16.12 o                         
  -7   1  11        182.59        155.98         3.35 o                         
  -6   1  11         92.95         74.68         1.97 o                         
  -5   1  11        197.92        235.30        26.19 o                         
  -4   1  11        127.01        110.96        17.79 o                         
  -3   1  11         50.66         49.83        12.77 o                         
  -2   1  11        415.50        393.59        32.23 o                         
  -1   1  11        152.09        128.57        18.15 o                         
   0   1  11         88.34        102.34        15.96 o                         
   1   1  11        164.19        162.25        13.57 o                         
   2   1  11        144.44        128.07        12.50 o                         
   3   1  11        278.37        298.33        10.40 o                         
   4   1  11        325.46        321.31         6.46 o                         
   5   1  11        102.08        245.66        17.01 o                         
   6   1  11         54.51         45.93         2.31 o                         
   7   1  11        180.47        156.83         4.33 o                         
   8   1  11        280.77        285.91         6.05 o                         
   9   1  11          7.74          7.94         0.70 o                         
 -11   2  11        115.31        110.37         5.57 o                         
 -10   2  11         47.27         46.39         1.59 o                         
  -9   2  11         17.60         11.13         0.85 o                         
  -8   2  11         38.82         55.76         1.98 o                         
  -7   2  11        191.05        181.43         3.33 o                         
  -6   2  11        191.43        178.58         2.89 o                         
  -5   2  11         48.51         98.22         4.02 o                         
  -4   2  11        291.92        267.40        28.71 o                         
  -3   2  11        144.60        131.30        19.90 o                         
  -2   2  11        116.07        116.10        18.04 o                         
  -1   2  11         27.52         28.84         8.82 o                         
   0   2  11        110.83        130.37        18.40 o                         
   1   2  11        600.83        613.53        39.36 o                         
   2   2  11         27.80         37.19         9.33 o                         
   3   2  11         61.33         62.49         3.61 o                         
   4   2  11        356.54        304.38         7.82 o                         
   5   2  11        192.69        264.22        19.94 o                         
   6   2  11        114.53        117.36         5.24 o                         
   7   2  11         22.22         28.01         1.64 o                         
   8   2  11         44.49         53.28         1.75 o                         
   9   2  11        143.60        128.11         4.88 o                         
 -11   3  11         11.93         11.57         1.58 o                         
 -10   3  11          3.18         81.34        13.28 o                         
  -9   3  11         46.40         35.06         1.79 o                         
  -8   3  11         39.90         65.52         5.00 o                         
  -7   3  11        562.81        505.78         9.45 o                         
  -6   3  11        140.12        130.43         3.26 o                         
  -5   3  11        296.47        331.76         3.98 o                         
  -4   3  11         40.19         45.49         2.40 o                         
  -3   3  11         53.74         42.48        11.42 o                         
  -2   3  11        167.15        182.73        23.71 o                         
  -1   3  11        119.99        108.30        17.45 o                         
   0   3  11        142.62        149.28        13.27 o                         
   1   3  11         47.38         42.86        10.45 o                         
   2   3  11        128.36        121.30         3.36 o                         
   3   3  11          1.95          4.86         1.16 o                         
   4   3  11        297.90        278.01         5.47 o                         
   5   3  11          3.52        125.48        20.02 o                         
   6   3  11         45.93         45.68         2.40 o                         
   7   3  11         27.56         35.98         1.98 o                         
   8   3  11         34.73         42.02         1.98 o                         
 -10   4  11        129.08        131.89         3.86 o                         
  -9   4  11         27.90         24.84         1.44 o                         
  -8   4  11         31.33         36.18         1.67 o                         
  -7   4  11         26.40         26.18         1.42 o                         
  -6   4  11        330.48        297.58         5.17 o                         
  -5   4  11        443.41        439.18         5.70 o                         
  -4   4  11        280.19        290.79         5.37 o                         
  -3   4  11          7.30         10.71         0.87 o                         
  -2   4  11         29.12         30.98         1.46 o                         
  -1   4  11         39.77         41.60         1.39 o                         
   0   4  11        309.86        331.71         7.85 o                         
   1   4  11        107.72        100.55         3.02 o                         
   2   4  11         58.83         70.05         3.69 o                         
   3   4  11         80.52         82.03         4.53 o                         
   4   4  11        541.99        496.71         7.69 o                         
   5   4  11         19.12         31.82         1.81 o                         
   6   4  11        169.98        169.35         4.95 o                         
   7   4  11          8.86          8.28         0.93 o                         
   8   4  11          1.72         26.24         3.15 o                         
 -10   5  11         17.44         19.57         2.11 o                         
  -9   5  11         13.71         14.30         1.16 o                         
  -8   5  11        134.30        157.64         6.58 o                         
  -7   5  11        105.34        115.73         2.66 o                         
  -6   5  11        112.75         95.71         2.19 o                         
  -5   5  11        178.52        269.83         8.32 o                         
  -4   5  11        143.65        131.73         3.26 o                         
  -3   5  11        110.68        107.91         2.47 o                         
  -2   5  11        331.46        312.86         4.25 o                         
  -1   5  11        425.55        414.85         6.75 o                         
   0   5  11        360.10        350.04         9.24 o                         
   1   5  11        967.06        892.82        11.00 o                         
   2   5  11        128.58        115.91         4.19 o                         
   3   5  11        173.49        148.91         4.12 o                         
   4   5  11         16.17         13.44         1.33 o                         
   5   5  11         62.76         58.57         2.69 o                         
   6   5  11         16.44         14.27         1.08 o                         
   7   5  11         16.95         18.01         1.79 o                         
  -9   6  11         60.99         67.53         2.56 o                         
  -8   6  11         22.59         36.02         1.77 o                         
  -7   6  11         80.26         72.04         3.05 o                         
  -6   6  11         13.03         14.73         1.01 o                         
  -5   6  11         38.40        109.19         9.64 o                         
  -4   6  11         46.84         36.93         1.89 o                         
  -3   6  11        751.90        719.59         8.13 o                         
  -2   6  11         32.23         30.18         1.44 o                         
  -1   6  11       1043.40        991.85        16.59 o                         
   0   6  11        395.25        403.41        11.72 o                         
   1   6  11        504.09        453.89         7.27 o                         
   2   6  11         16.16         20.15         1.75 o                         
   3   6  11        105.75        131.59         4.59 o                         
   4   6  11         15.74         11.29         1.13 o                         
   5   6  11         45.16         60.12         3.03 o                         
   6   6  11          2.93          3.99         0.95 o                         
  -8   7  11         70.68         77.45         2.74 o                         
  -7   7  11        188.14        176.35         6.71 o                         
  -6   7  11          3.90          4.41         0.66 o                         
  -5   7  11         90.04        103.61         2.81 o                         
  -4   7  11        305.78        320.91         8.30 o                         
  -3   7  11        299.30        301.12         7.68 o                         
  -2   7  11         69.31         64.61         1.96 o                         
  -1   7  11        175.54        145.45         3.98 o                         
   0   7  11        467.18        426.49         8.13 o                         
   1   7  11         72.78         76.49         2.78 o                         
   2   7  11         84.19         71.49         3.96 o                         
   3   7  11          0.29         10.59         1.40 o                         
   4   7  11          7.13          6.96         0.75 o                         
   5   7  11         40.07         36.09         1.39 o                         
  -6   8  11        257.56        247.26         8.97 o                         
  -5   8  11         34.32         55.75         4.41 o                         
  -4   8  11        132.51        132.77         2.87 o                         
  -3   8  11         39.57         37.12         1.79 o                         
  -2   8  11         29.48         31.18         1.68 o                         
  -1   8  11         33.22         35.25         2.48 o                         
   0   8  11        248.20        249.04         6.50 o                         
   1   8  11         46.13         45.68         2.76 o                         
   2   8  11         94.33         77.87         2.85 o                         
   3   8  11         70.69         63.23         4.12 o                         
   4   8  11         40.22         39.70         1.47 o                         
  -4   9  11         50.16         47.21         3.65 o                         
  -3   9  11         48.83         68.62         2.91 o                         
  -2   9  11         65.26         55.96         1.48 o                         
  -1   9  11         16.76         20.96         1.10 o                         
   0   9  11         14.59         14.30         1.51 o                         
   1   9  11         81.09         82.29         3.05 o                         
   2   9  11        129.64        141.22         5.28 o                         
  -3  -9  12         62.26         51.12         2.32 o                         
  -2  -9  12         32.70         32.45         3.47 o                         
  -1  -9  12         22.98         30.18         2.06 o                         
   0  -9  12         68.42         81.62         3.28 o                         
  -6  -8  12        101.37         94.02         3.98 o                         
  -5  -8  12          9.17         45.93         4.45 o                         
  -4  -8  12         81.12         90.98         3.68 o                         
  -3  -8  12         15.55         13.35         1.26 o                         
  -2  -8  12         18.79         18.25         1.47 o                         
  -1  -8  12         27.63         25.62         1.82 o                         
   0  -8  12        202.39        211.53         6.42 o                         
   1  -8  12        149.67        154.43         3.95 o                         
   2  -8  12        134.80        137.99         4.08 o                         
   3  -8  12         13.85         12.69         1.04 o                         
  -7  -7  12         63.37         58.14         3.73 o                         
  -6  -7  12        108.41         98.26         2.87 o                         
  -5  -7  12        103.44        118.77         3.65 o                         
  -4  -7  12        131.27        120.65         4.94 o                         
  -3  -7  12        256.65        272.86         7.90 o                         
  -2  -7  12        124.69        131.31         5.53 o                         
  -1  -7  12        390.46        380.31         7.29 o                         
   0  -7  12         83.96         84.93         4.53 o                         
   1  -7  12         83.99         83.54         3.35 o                         
   2  -7  12         81.29         81.45         3.01 o                         
   3  -7  12        173.47        167.67         8.39 o                         
   4  -7  12         60.46         57.60         4.37 o                         
   5  -7  12         20.60         19.07         2.27 o                         
  -8  -6  12         39.66         52.67         3.36 o                         
  -7  -6  12        139.68        132.02         5.80 o                         
  -6  -6  12        183.95        176.68         3.37 o                         
  -5  -6  12          7.06         68.93         2.98 o                         
  -4  -6  12          1.23          1.29         0.89 o                         
  -3  -6  12        143.24        132.91         4.70 o                         
  -2  -6  12         72.09         75.86         3.54 o                         
  -1  -6  12        461.64        445.29        10.74 o                         
   0  -6  12        299.95        280.83         6.62 o                         
   1  -6  12         58.16         58.44         2.94 o                         
   2  -6  12         73.53         70.85         2.73 o                         
   3  -6  12        490.77        461.42        15.45 o                         
   4  -6  12         19.86         13.17         2.45 o                         
   5  -6  12         26.24         32.53         2.21 o                         
   6  -6  12          7.98          7.75         2.27 o                         
  -9  -5  12         47.76         47.53         2.38 o                         
  -8  -5  12         38.76         45.42         2.22 o                         
  -7  -5  12         26.02         23.89         2.22 o                         
  -6  -5  12        185.13        184.14         6.37 o                         
  -5  -5  12        147.13        127.77         3.64 o                         
  -4  -5  12        256.80        245.62         6.05 o                         
  -3  -5  12        127.28        142.94         5.95 o                         
  -2  -5  12         11.56         11.79         1.55 o                         
  -1  -5  12         73.72         70.76         4.14 o                         
   0  -5  12        178.58        167.10         4.80 o                         
   1  -5  12        590.94        589.15         8.27 o                         
   2  -5  12        166.45        172.08         6.63 o                         
   3  -5  12        308.98        254.76         8.27 o                         
   4  -5  12         37.18         36.66         2.18 o                         
   5  -5  12         48.12         42.34         2.10 o                         
   6  -5  12         59.75         61.12         2.55 o                         
   7  -5  12          2.80          3.32         0.54 o                         
 -10  -4  12         99.88        131.65         3.53 o                         
  -9  -4  12        346.21        369.64         7.26 o                         
  -8  -4  12         25.07         37.39         2.87 o                         
  -7  -4  12         16.54         22.58         1.80 o                         
  -6  -4  12         58.86         46.80         3.58 o                         
  -5  -4  12        212.93        254.72         4.53 o                         
  -4  -4  12        243.93        241.61         6.26 o                         
  -3  -4  12        272.94        267.99         6.48 o                         
  -2  -4  12         56.68         59.32         3.40 o                         
  -1  -4  12          4.38          5.04         1.26 o                         
   0  -4  12        446.87        455.19        12.65 o                         
   1  -4  12        497.33        471.13         7.94 o                         
   2  -4  12        337.63        304.29         8.56 o                         
   3  -4  12         75.36         94.69         7.90 o                         
   4  -4  12         18.23         11.88         1.90 o                         
   5  -4  12         56.56         50.26         2.60 o                         
   6  -4  12         56.36         42.72         2.48 o                         
   7  -4  12         60.88         57.63         2.23 o                         
 -10  -3  12        155.80        218.79         4.59 o                         
  -9  -3  12         24.48         21.66         1.88 o                         
  -8  -3  12         95.96         86.60         3.40 o                         
  -7  -3  12         48.92         48.58         2.61 o                         
  -6  -3  12         74.08         78.58         3.77 o                         
  -5  -3  12         20.60        131.01        21.92 o                         
  -4  -3  12        219.69        220.59         5.79 o                         
  -3  -3  12        418.90        415.48         7.01 o                         
  -2  -3  12          6.68          3.39         0.98 o                         
  -1  -3  12        141.11        144.74         5.00 o                         
   0  -3  12         91.56         84.30         3.18 o                         
   1  -3  12        141.93        139.45         3.99 o                         
   2  -3  12        176.73        168.71         5.40 o                         
   3  -3  12        424.75        428.14        10.00 o                         
   4  -3  12         90.21        103.13         3.98 o                         
   5  -3  12         21.28         50.19         2.64 o                         
   6  -3  12        198.93        188.34         4.20 o                         
   7  -3  12         27.79         24.00         1.25 o                         
   8  -3  12         26.01         26.50         1.33 o                         
 -11  -2  12        260.55        233.94        13.57 o                         
 -10  -2  12          9.69         21.78         1.80 o                         
  -9  -2  12         36.55         34.20         2.05 o                         
  -8  -2  12        378.47        364.49         8.49 o                         
  -7  -2  12         93.60         71.11         3.14 o                         
  -6  -2  12        650.44        650.65         9.92 o                         
  -5  -2  12        197.33        304.72         9.70 o                         
  -4  -2  12        295.82        308.08         9.52 o                         
  -3  -2  12        713.80        677.38        29.84 o                         
  -2  -2  12         75.69         63.86        10.02 o                         
  -1  -2  12         47.82         45.85         8.11 o                         
   0  -2  12         74.57         75.85        15.60 o                         
   1  -2  12         82.59         90.63        10.74 o                         
   2  -2  12        182.33        176.00         5.09 o                         
   3  -2  12         18.53         25.79         2.59 o                         
   4  -2  12        173.54        166.10         5.05 o                         
   5  -2  12         72.02         77.29         3.41 o                         
   6  -2  12        214.69        213.24         5.63 o                         
   7  -2  12         13.03         14.72         1.30 o                         
   8  -2  12         58.53         59.48         2.03 o                         
 -11  -1  12         60.90         59.19         3.83 o                         
 -10  -1  12        171.71        175.48         3.45 o                         
  -9  -1  12         41.85         39.59         1.81 o                         
  -8  -1  12         65.28         61.38         3.31 o                         
  -7  -1  12         24.79         19.47         1.54 o                         
  -6  -1  12        343.20        305.55         8.30 o                         
  -5  -1  12        177.64        252.09         5.55 o                         
  -4  -1  12        198.35        178.44        12.05 o                         
  -3  -1  12        121.38        115.02        11.99 o                         
  -2  -1  12         81.67         71.44        14.74 o                         
  -1  -1  12        159.25        136.18        13.46 o                         
   0  -1  12        207.53        201.83        12.62 o                         
   1  -1  12        324.31        336.21        17.38 o                         
   2  -1  12        121.96        114.94         5.95 o                         
   3  -1  12        237.92        247.38         9.74 o                         
   4  -1  12         49.03         42.48         2.55 o                         
   5  -1  12         37.33        133.40         5.38 o                         
   6  -1  12        283.33        271.59         7.39 o                         
   7  -1  12          4.24          8.82         1.19 o                         
   8  -1  12         23.32         21.46         1.73 o                         
 -11   0  12         25.74         17.59         1.58 o                         
 -10   0  12        174.00        211.90         3.05 o                         
  -9   0  12         16.25          9.32         0.80 o                         
  -8   0  12         66.62         78.42         2.34 o                         
  -7   0  12        122.51         89.20         2.30 o                         
  -6   0  12         15.50         15.21         1.29 o                         
  -5   0  12        279.11        287.98         6.05 o                         
  -4   0  12         45.28         41.15        10.92 o                         
  -3   0  12        226.66        219.39        25.37 o                         
  -2   0  12       1298.10       1206.73        59.85 o                         
  -1   0  12          2.63          4.17         3.98 o                         
   0   0  12         12.39          9.99         3.36 o                         
   1   0  12        163.29        167.92        14.40 o                         
   2   0  12        125.77        126.30         6.14 o                         
   3   0  12         44.37         37.69         2.17 o                         
   4   0  12        191.99        195.18         5.38 o                         
   5   0  12         21.70         50.84         3.37 o                         
   6   0  12        492.65        487.05        10.33 o                         
   7   0  12          0.02          0.25         0.91 o                         
   8   0  12          0.85          1.26         0.63 o                         
 -11   1  12         62.80         64.06         2.55 o                         
 -10   1  12        170.09        169.71         2.36 o                         
  -9   1  12         41.59         40.16         1.37 o                         
  -8   1  12         65.51         56.75         1.72 o                         
  -7   1  12         25.19         17.87         1.17 o                         
  -6   1  12        344.12        303.13         5.47 o                         
  -5   1  12        178.26        243.92         5.64 o                         
  -4   1  12        197.20        179.97        23.46 o                         
  -3   1  12        120.89        127.68        19.65 o                         
  -2   1  12         80.91         75.13        14.85 o                         
  -1   1  12        159.34        132.15        19.26 o                         
   0   1  12        208.01        193.38        23.51 o                         
   1   1  12        323.16        316.42        29.67 o                         
   2   1  12        121.35        101.83         4.16 o                         
   3   1  12        235.38        246.59         7.02 o                         
   4   1  12         47.43         42.09         2.43 o                         
   5   1  12         36.86        142.23        11.87 o                         
   6   1  12        284.84        261.76         5.43 o                         
   7   1  12          4.36          7.31         1.04 o                         
   8   1  12         24.04         24.38         1.50 o                         
 -11   2  12        259.73        235.28         6.46 o                         
 -10   2  12          9.91         21.36         1.82 o                         
  -9   2  12         37.58         33.29         1.26 o                         
  -8   2  12        378.48        347.21         9.03 o                         
  -7   2  12         94.30         72.07         1.82 o                         
  -6   2  12        652.67        610.44         9.25 o                         
  -5   2  12        197.95        269.16         5.30 o                         
  -4   2  12        297.92        301.75         6.48 o                         
  -3   2  12        713.78        702.86        47.77 o                         
  -2   2  12         76.03         74.61        15.12 o                         
  -1   2  12         48.17         33.99         9.69 o                         
   0   2  12         74.68         70.05        14.20 o                         
   1   2  12         81.29         94.15         4.17 o                         
   2   2  12        182.67        181.51         4.15 o                         
   3   2  12         19.29         36.02         3.78 o                         
   4   2  12        171.59        153.40         6.73 o                         
   5   2  12         71.34         78.20         2.89 o                         
   6   2  12        214.85        197.49         7.21 o                         
   7   2  12         13.16         14.72         1.16 o                         
   8   2  12         58.22         59.87         1.86 o                         
 -10   3  12        155.59        291.15        28.14 o                         
  -9   3  12         24.04         17.33         1.16 o                         
  -8   3  12         97.05         88.74         2.70 o                         
  -7   3  12         49.83         49.06         1.89 o                         
  -6   3  12         74.46         81.60         2.52 o                         
  -5   3  12         21.05        102.85         6.47 o                         
  -4   3  12        217.00        212.82         3.71 o                         
  -3   3  12        421.39        420.66         5.32 o                         
  -2   3  12          6.88          4.33         0.74 o                         
  -1   3  12        140.62        141.62         4.21 o                         
   0   3  12         92.20         83.03         2.74 o                         
   1   3  12        142.23        136.35         3.18 o                         
   2   3  12        176.09        179.38         4.31 o                         
   3   3  12        424.96        429.57         8.05 o                         
   4   3  12         88.96         98.31         3.23 o                         
   5   3  12         20.45         72.15         8.39 o                         
   6   3  12        200.28        179.67         4.56 o                         
   7   3  12         27.74         22.82         1.46 o                         
   8   3  12         26.24         26.00         1.46 o                         
 -10   4  12         97.69        149.43        21.82 o                         
  -9   4  12        344.12        347.94        12.34 o                         
  -8   4  12         25.50         41.90         6.08 o                         
  -7   4  12         16.26         23.43         1.37 o                         
  -6   4  12         58.56         46.25         1.73 o                         
  -5   4  12        211.72        256.48         3.78 o                         
  -4   4  12        247.53        242.03         3.87 o                         
  -3   4  12        274.66        269.28         4.45 o                         
  -2   4  12         56.83         58.23         2.06 o                         
  -1   4  12          4.71          4.84         0.56 o                         
   0   4  12        449.81        466.89         6.37 o                         
   1   4  12        497.47        473.20         8.34 o                         
   2   4  12        336.32        305.30         8.05 o                         
   3   4  12         75.08         75.74         4.73 o                         
   4   4  12         17.57          9.28         1.12 o                         
   5   4  12         58.19         52.56         2.63 o                         
   6   4  12         55.61         44.68         2.40 o                         
   7   4  12         60.21         58.34         2.00 o                         
  -9   5  12         46.65         40.51         2.93 o                         
  -8   5  12         39.70         43.21         2.06 o                         
  -7   5  12         26.04         26.19         1.33 o                         
  -6   5  12        186.85        181.16         3.50 o                         
  -5   5  12        146.15        131.48         2.66 o                         
  -4   5  12        257.49        234.06         3.74 o                         
  -3   5  12        127.08        144.15         3.54 o                         
  -2   5  12         11.62         10.11         0.92 o                         
  -1   5  12         71.72         70.26         1.97 o                         
   0   5  12        178.02        166.74         3.85 o                         
   1   5  12        597.33        577.23         9.79 o                         
   2   5  12        165.80        170.12         5.08 o                         
   3   5  12        309.73        259.04         5.41 o                         
   4   5  12         36.58         38.78         2.03 o                         
   5   5  12         47.83         45.26         2.27 o                         
   6   5  12         57.93         56.92         2.30 o                         
   7   5  12          3.00          1.89         0.63 o                         
  -8   6  12         40.02         48.65         2.65 o                         
  -7   6  12        142.33        134.32         4.21 o                         
  -6   6  12        183.59        161.74         5.15 o                         
  -5   6  12          7.04         71.88         9.28 o                         
  -4   6  12          1.30          0.75         0.66 o                         
  -3   6  12        142.00        128.45         3.23 o                         
  -2   6  12         71.44         71.82         2.18 o                         
  -1   6  12        463.28        430.06         5.75 o                         
   0   6  12        300.50        283.93         8.80 o                         
   1   6  12         58.41         58.10         2.15 o                         
   2   6  12         74.07         67.89         2.66 o                         
   3   6  12        491.67        469.64         8.32 o                         
   4   6  12         20.53         15.52         1.46 o                         
   5   6  12         25.83         27.16         1.80 o                         
   6   6  12          8.23          7.47         0.92 o                         
  -7   7  12         63.66         56.81         2.06 o                         
  -6   7  12        105.49         94.73         3.49 o                         
  -5   7  12        102.95        112.75         2.80 o                         
  -4   7  12        130.21        122.99         3.53 o                         
  -3   7  12        256.04        260.13         6.20 o                         
  -2   7  12        124.81        117.57         3.03 o                         
  -1   7  12        390.90        353.38         9.64 o                         
   0   7  12         83.90         81.91         2.78 o                         
   1   7  12         84.58         83.08         3.20 o                         
   2   7  12         82.43         85.60         4.08 o                         
   3   7  12        177.63        176.14         4.31 o                         
   4   7  12         61.06         59.54         2.09 o                         
   5   7  12         21.35         23.66         1.89 o                         
  -6   8  12        100.85         96.25         2.42 o                         
  -5   8  12          9.11         29.92         7.69 o                         
  -4   8  12         81.52         88.91         2.85 o                         
  -3   8  12         15.59         16.34         1.77 o                         
  -2   8  12         19.57         17.94         1.40 o                         
  -1   8  12         27.41         25.41         1.37 o                         
   0   8  12        201.89        237.30        12.31 o                         
   1   8  12        149.68        147.35         6.46 o                         
   2   8  12        135.55        129.33         7.52 o                         
   3   8  12         13.94         12.96         1.46 o                         
  -3   9  12         61.14         49.65         2.14 o                         
  -2   9  12         32.93         27.74         1.30 o                         
  -1   9  12         23.80         31.32         1.46 o                         
   0   9  12         68.41         99.70         2.91 o                         
  -5  -8  13         20.42         56.37         1.88 o                         
  -4  -8  13         16.12         20.85         1.33 o                         
  -3  -8  13          8.70          6.77         1.16 o                         
  -2  -8  13          2.09          2.95         0.97 o                         
  -1  -8  13         12.09          9.19         1.16 o                         
   0  -8  13        147.03        138.47         3.75 o                         
   1  -8  13         50.54         49.04         1.96 o                         
   2  -8  13         92.72         98.98         5.28 o                         
  -7  -7  13          8.84          8.10         1.26 o                         
  -6  -7  13         62.47         53.10         2.30 o                         
  -5  -7  13        108.34        122.98         3.39 o                         
  -4  -7  13         75.01         67.51         3.52 o                         
  -3  -7  13         67.16         68.22         3.75 o                         
  -2  -7  13         68.00         73.41         3.08 o                         
  -1  -7  13         63.05         62.59         2.74 o                         
   0  -7  13         55.48         66.59         3.58 o                         
   1  -7  13          3.69          3.47         0.92 o                         
   2  -7  13         16.41         18.60         1.73 o                         
   3  -7  13        201.77        190.71         8.19 o                         
   4  -7  13         64.41         61.12         2.98 o                         
  -8  -6  13         27.36         27.23         1.65 o                         
  -7  -6  13         76.55         85.76         3.66 o                         
  -6  -6  13        112.67        100.92         3.16 o                         
  -5  -6  13         61.43         67.85         2.86 o                         
  -4  -6  13         38.18         40.10         3.02 o                         
  -3  -6  13        331.50        325.61         8.91 o                         
  -2  -6  13         30.54         37.61         3.11 o                         
  -1  -6  13        183.92        181.73         5.15 o                         
   0  -6  13        137.59        146.12         3.86 o                         
   1  -6  13        109.75        103.68         3.79 o                         
   2  -6  13         70.33         60.98         2.94 o                         
   3  -6  13         22.72         30.15         3.83 o                         
   4  -6  13        126.80        134.28         9.87 o                         
   5  -6  13         23.40         42.24         3.05 o                         
  -9  -5  13         38.31         35.60         2.65 o                         
  -8  -5  13        139.16        133.62         4.65 o                         
  -7  -5  13        153.91        151.21         6.00 o                         
  -6  -5  13        208.06        209.34         5.37 o                         
  -5  -5  13         32.17         36.23         1.68 o                         
  -4  -5  13        516.59        495.89        11.14 o                         
  -3  -5  13         15.64         18.65         2.55 o                         
  -2  -5  13         28.94         24.23         2.53 o                         
  -1  -5  13        468.04        433.55        12.75 o                         
   0  -5  13          9.84          8.09         1.06 o                         
   1  -5  13         59.87         51.60         2.31 o                         
   2  -5  13        263.96        229.96         7.29 o                         
   3  -5  13        216.27        206.33         7.23 o                         
   4  -5  13          8.59          9.49         1.29 o                         
   5  -5  13         29.71         58.25         3.90 o                         
   6  -5  13        212.97        206.90         4.77 o                         
  -9  -4  13        100.71         90.34         2.91 o                         
  -8  -4  13         29.98         46.46         1.97 o                         
  -7  -4  13         93.57        111.04         4.45 o                         
  -6  -4  13         56.08         46.54         2.40 o                         
  -5  -4  13         51.93         77.16         3.24 o                         
  -4  -4  13        152.57        143.78         3.69 o                         
  -3  -4  13        107.82        104.66         4.96 o                         
  -2  -4  13        281.30        267.85         8.17 o                         
  -1  -4  13         14.58         14.73         1.54 o                         
   0  -4  13        430.63        461.54        10.86 o                         
   1  -4  13          7.00         10.25         1.22 o                         
   2  -4  13         65.88         61.42         2.90 o                         
   3  -4  13         20.32         19.27         2.43 o                         
   4  -4  13        113.36        101.71         3.65 o                         
   5  -4  13        185.23        228.85         6.17 o                         
   6  -4  13         16.88         16.84         1.47 o                         
   7  -4  13         32.25         31.26         1.72 o                         
 -10  -3  13         97.65        106.29         3.75 o                         
  -9  -3  13         47.57         38.40         1.72 o                         
  -8  -3  13          2.57         32.70         5.45 o                         
  -7  -3  13        163.97        176.47         6.66 o                         
  -6  -3  13         85.40         89.84         3.41 o                         
  -5  -3  13        149.99        156.82         3.54 o                         
  -4  -3  13        223.51        230.34         6.98 o                         
  -3  -3  13        116.53         99.32         3.54 o                         
  -2  -3  13       1188.05       1157.42        17.13 o                         
  -1  -3  13        921.13        881.44        13.14 o                         
   0  -3  13        585.96        612.70        12.62 o                         
   1  -3  13         20.17         21.53         1.65 o                         
   2  -3  13        305.37        286.21         7.50 o                         
   3  -3  13        208.72        221.25         5.84 o                         
   4  -3  13        113.34        104.18         3.94 o                         
   5  -3  13         32.02         58.99         8.87 o                         
   6  -3  13         47.08         54.88         2.09 o                         
   7  -3  13         70.73         64.22         2.21 o                         
 -10  -2  13         55.52         58.90         2.57 o                         
  -9  -2  13         19.56         22.67         1.44 o                         
  -8  -2  13        286.47        282.04         6.22 o                         
  -7  -2  13         38.73         40.77         2.84 o                         
  -6  -2  13        152.13        156.00         3.85 o                         
  -5  -2  13        541.14        593.32        12.33 o                         
  -4  -2  13        281.40        279.85         5.13 o                         
  -3  -2  13         33.72         35.08         1.76 o                         
  -2  -2  13        758.25        766.31        10.13 o                         
  -1  -2  13        808.09        815.57         9.92 o                         
   0  -2  13        998.99        985.09        12.97 o                         
   1  -2  13        144.02        136.14         3.74 o                         
   2  -2  13        209.64        194.30         5.72 o                         
   3  -2  13          9.78         12.27         1.51 o                         
   4  -2  13        270.76        269.09         6.51 o                         
   5  -2  13         62.80         96.58         3.71 o                         
   6  -2  13         26.41         32.32         1.64 o                         
   7  -2  13        153.37        147.14         3.52 o                         
   8  -2  13          6.68          7.22         0.88 o                         
 -10  -1  13         98.34        105.04         2.40 o                         
  -9  -1  13         12.75         14.26         1.42 o                         
  -8  -1  13        242.22        228.58         5.89 o                         
  -7  -1  13        117.25        113.60         2.98 o                         
  -6  -1  13         37.83         37.45         1.97 o                         
  -5  -1  13         94.88        160.78         4.04 o                         
  -4  -1  13        117.03        125.94         3.81 o                         
  -3  -1  13         52.02         53.31         2.14 o                         
  -2  -1  13        339.03        322.76        32.06 o                         
  -1  -1  13        227.39        202.47        25.72 o                         
   0  -1  13        116.95        108.36         3.54 o                         
   1  -1  13         47.35         47.91         2.39 o                         
   2  -1  13         91.83         86.38         3.81 o                         
   3  -1  13         29.24         34.56         2.76 o                         
   4  -1  13         81.34         80.46         3.50 o                         
   5  -1  13         20.37         72.33         3.94 o                         
   6  -1  13         48.21         50.80         2.64 o                         
   7  -1  13          9.24         11.33         1.18 o                         
   8  -1  13         75.83         79.38         2.22 o                         
 -11   0  13         45.41         39.89         2.28 o                         
 -10   0  13          1.54          6.77         1.06 o                         
  -9   0  13        164.05        140.05         3.94 o                         
  -8   0  13         14.27         33.80         3.33 o                         
  -7   0  13          4.84          5.95         0.75 o                         
  -6   0  13         35.37         36.27         1.77 o                         
  -5   0  13       1229.61       1244.22        12.93 o                         
  -4   0  13        117.09        124.68         3.01 o                         
  -3   0  13          8.86         11.26         0.96 o                         
  -2   0  13        274.11        238.40        27.78 o                         
  -1   0  13        197.12        173.41        23.66 o                         
   0   0  13         21.56         16.38         2.56 o                         
   1   0  13          2.66          0.89         1.16 o                         
   2   0  13         45.13         36.52         4.83 o                         
   3   0  13         23.48         25.18         1.94 o                         
   4   0  13        102.32        100.34         3.86 o                         
   5   0  13        210.44        399.89         9.81 o                         
   6   0  13          7.79         10.34         1.12 o                         
   7   0  13         55.75         46.72         2.59 o                         
   8   0  13         78.32         85.97         2.38 o                         
 -10   1  13         97.45        102.16         2.47 o                         
  -9   1  13         13.08         14.53         0.84 o                         
  -8   1  13        238.42        226.71         6.39 o                         
  -7   1  13        117.34        109.64         2.22 o                         
  -6   1  13         37.80         36.60         1.33 o                         
  -5   1  13         96.54        146.51         3.23 o                         
  -4   1  13        116.84        127.62         2.84 o                         
  -3   1  13         50.33         54.14         2.26 o                         
  -2   1  13        339.01        342.11         9.39 o                         
  -1   1  13        225.93        213.05        26.20 o                         
   0   1  13        117.20        104.15         4.33 o                         
   1   1  13         47.15         46.06         2.91 o                         
   2   1  13         91.18         82.66         3.23 o                         
   3   1  13         29.75         36.17         2.94 o                         
   4   1  13         80.88         77.63         2.95 o                         
   5   1  13         20.64         75.09         4.19 o                         
   6   1  13         49.02         50.50         2.27 o                         
   7   1  13          9.82         11.18         1.09 o                         
   8   1  13         75.72         78.62         2.47 o                         
 -10   2  13         55.28         51.72         1.64 o                         
  -9   2  13         19.34         21.82         1.10 o                         
  -8   2  13        286.24        274.54         3.57 o                         
  -7   2  13         38.28         37.49         1.46 o                         
  -6   2  13        153.67        158.72         2.74 o                         
  -5   2  13        543.87        545.79         5.62 o                         
  -4   2  13        281.49        290.41         6.93 o                         
  -3   2  13         33.85         36.14         1.55 o                         
  -2   2  13        755.12        775.42        12.30 o                         
  -1   2  13        813.51        828.01         9.81 o                         
   0   2  13        997.55        983.07        17.35 o                         
   1   2  13        142.46        132.62         3.11 o                         
   2   2  13        210.68        199.39         4.50 o                         
   3   2  13         10.80         11.67         1.50 o                         
   4   2  13        269.76        252.93         5.37 o                         
   5   2  13         61.89        106.08         9.35 o                         
   6   2  13         26.87         31.20         1.81 o                         
   7   2  13        152.82        155.81         3.52 o                         
   8   2  13          6.50          6.52         0.68 o                         
 -10   3  13         98.99        113.84         4.12 o                         
  -9   3  13         47.04         32.61         1.59 o                         
  -8   3  13          2.54         77.35        11.25 o                         
  -7   3  13        162.79        170.76         2.89 o                         
  -6   3  13         84.86         89.15         2.27 o                         
  -5   3  13        148.74        156.27         3.31 o                         
  -4   3  13        225.34        225.13         3.94 o                         
  -3   3  13        115.69         99.73         2.59 o                         
  -2   3  13       1189.95       1161.15        21.37 o                         
  -1   3  13        916.21        875.70        11.09 o                         
   0   3  13        586.22        608.83        14.15 o                         
   1   3  13         19.89         21.80         1.39 o                         
   2   3  13        304.02        290.15         6.58 o                         
   3   3  13        208.85        224.84         6.10 o                         
   4   3  13        114.30         98.27         4.44 o                         
   5   3  13         33.17        128.45         6.59 o                         
   6   3  13         47.34         54.25         2.73 o                         
   7   3  13         69.60         65.02         2.14 o                         
  -9   4  13        100.88         93.36         3.78 o                         
  -8   4  13         29.97         46.93         1.63 o                         
  -7   4  13         92.96        103.11         2.61 o                         
  -6   4  13         57.55         45.70         1.71 o                         
  -5   4  13         51.64         77.98         3.47 o                         
  -4   4  13        152.12        144.95         2.99 o                         
  -3   4  13        108.28        105.60         3.11 o                         
  -2   4  13        281.42        263.52         4.14 o                         
  -1   4  13         14.36         13.73         0.89 o                         
   0   4  13        428.08        470.12         7.21 o                         
   1   4  13          6.98          9.75         1.23 o                         
   2   4  13         64.97         60.74         3.03 o                         
   3   4  13         20.75         17.38         2.53 o                         
   4   4  13        111.44        102.08         3.56 o                         
   5   4  13        185.58        209.56         6.77 o                         
   6   4  13         16.69         18.02         1.30 o                         
   7   4  13         32.76         31.94         1.47 o                         
  -9   5  13         38.20         32.98         1.54 o                         
  -8   5  13        140.44        130.68         4.27 o                         
  -7   5  13        152.81        148.49         7.14 o                         
  -6   5  13        209.59        207.48         4.03 o
[truncated: 92,827 more chars]
